# Supplementary material for: The pattern of collagen production may contribute to the gluteal muscle contracture pathogenic process
Source: J Orthop Surg Res. 2023 Aug 8;18:579. doi: 10.1186/s13018-023-04069-w (PMC10408206; doi:10.1186/s13018-023-04069-w)
Supplement: Supplementary file 1 — Additional file 1. High-definition Images and Ethical. [file 13018_2023_4069_MOESM1_ESM.zip › ╨┬╜¿╬─╝■╝╨/Supplememtary file 2_subcelltypes_markers.csv]

	p_val	avg_log2FC	pct.1	pct.2	p_val_adj	cluster	gene
Ighm	0	4.98811728191523	0.956	0.089	0	B_Cell	Ighm
Ly6d	0	4.83906373192038	0.858	0.01	0	B_Cell	Ly6d
Cd79a	0	4.79106899160827	0.966	0.011	0	B_Cell	Cd79a
Cd79b	0	4.50336650760156	0.907	0.027	0	B_Cell	Cd79b
Vpreb3	0	4.49676419451146	0.659	0.007	0	B_Cell	Vpreb3
Iglc2	0	3.9311884837854	0.569	0.004	0	B_Cell	Iglc2
Ms4a1	0	3.39348778627847	0.587	0.003	0	B_Cell	Ms4a1
Ebf1	0	3.36082930735946	0.973	0.45	0	B_Cell	Ebf1
Iglc3	0	3.32779868669295	0.633	0.005	0	B_Cell	Iglc3
Iglc1	0	3.25279808879127	0.367	0.006	0	B_Cell	Iglc1
Chchd10	0	2.91703518495484	0.652	0.099	0	B_Cell	Chchd10
Cd37	0	2.900078180217	0.801	0.114	0	B_Cell	Cd37
Ptprcap	0	2.82754863062609	0.751	0.045	0	B_Cell	Ptprcap
Fcmr	0	2.79178589647268	0.546	0.002	0	B_Cell	Fcmr
Ighd	0	2.76074317891927	0.521	0.005	0	B_Cell	Ighd
Fcrla	0	2.66430998362565	0.594	0.009	0	B_Cell	Fcrla
Pafah1b3	0	2.57915362474696	0.476	0.113	0	B_Cell	Pafah1b3
Mzb1	0	2.56153991578664	0.609	0.009	0	B_Cell	Mzb1
Pax5	0	2.48441728744332	0.617	0.006	0	B_Cell	Pax5
Atp1b1	0	2.44097600568208	0.373	0.086	0	B_Cell	Atp1b1
Bach2	0	2.44016906405037	0.531	0.068	0	B_Cell	Bach2
Dusp2	0	2.41041334184861	0.668	0.14	0	B_Cell	Dusp2
Spib	0	2.37864165959334	0.524	0.009	0	B_Cell	Spib
Cd72	0	2.37318504151747	0.553	0.051	0	B_Cell	Cd72
Ccr7	0	2.36034094302579	0.54	0.023	0	B_Cell	Ccr7
Cd74	0	2.19457722832395	0.706	0.142	0	B_Cell	Cd74
Cytip	0	2.16294113615783	0.71	0.124	0	B_Cell	Cytip
Cd19	0	2.16265241605538	0.545	0.005	0	B_Cell	Cd19
Tnfrsf13c	0	2.15074202308192	0.476	0.006	0	B_Cell	Tnfrsf13c
Rel	0	2.11423340684543	0.637	0.255	0	B_Cell	Rel
H2-DMb2	0	2.07301625351532	0.427	0.021	0	B_Cell	H2-DMb2
H2-Eb1	0	2.01783829196849	0.6	0.136	0	B_Cell	H2-Eb1
Cd24a	0	2.00499263859934	0.625	0.153	0	B_Cell	Cd24a
H2-Aa	0	2.00490930929082	0.624	0.138	0	B_Cell	H2-Aa
Ralgps2	0	2.00189495137582	0.483	0.046	0	B_Cell	Ralgps2
Arl5c	0	1.9876976961871	0.415	0.072	0	B_Cell	Arl5c
H2-Ab1	0	1.9689223955685	0.658	0.148	0	B_Cell	H2-Ab1
Rac2	0	1.92169218911033	0.779	0.182	0	B_Cell	Rac2
Serp1	0	1.92088702606344	0.786	0.445	0	B_Cell	Serp1
Coro1a	0	1.91127169393263	0.858	0.207	0	B_Cell	Coro1a
Pou2af1	0	1.90684374743038	0.45	0.006	0	B_Cell	Pou2af1
Rps27	0	1.89909297381024	0.972	0.848	0	B_Cell	Rps27
Ltb	0	1.81453517466074	0.429	0.055	0	B_Cell	Ltb
Gm8369	0	1.81393088625467	0.344	0.01	0	B_Cell	Gm8369
Napsa	0	1.80406830267717	0.562	0.088	0	B_Cell	Napsa
Pou2f2	0	1.80100646965598	0.4	0.069	0	B_Cell	Pou2f2
Fam129c	0	1.78655519004307	0.319	0.007	0	B_Cell	Fam129c
H3f3a	0	1.78226765498793	0.956	0.845	0	B_Cell	H3f3a
Syk	0	1.77834384077335	0.524	0.128	0	B_Cell	Syk
Btg1	0	1.76649745320023	0.898	0.642	0	B_Cell	Btg1
Cd2	0	1.76631704302131	0.447	0.036	0	B_Cell	Cd2
Lrmp	0	1.75691954251119	0.404	0.068	0	B_Cell	Lrmp
Fcer2a	0	1.73414700114744	0.298	0.001	0	B_Cell	Fcer2a
Fau	0	1.7330162063985	0.98	0.885	0	B_Cell	Fau
Limd2	0	1.73055681193877	0.598	0.184	0	B_Cell	Limd2
Rhoh	0	1.71042245182975	0.403	0.056	0	B_Cell	Rhoh
Myb	0	1.68272745287157	0.274	0.023	0	B_Cell	Myb
Dok3	0	1.6473731377473	0.425	0.081	0	B_Cell	Dok3
Hvcn1	0	1.64049359922447	0.392	0.063	0	B_Cell	Hvcn1
Blnk	0	1.63534964661248	0.431	0.065	0	B_Cell	Blnk
Cd69	0	1.63011885614904	0.325	0.03	0	B_Cell	Cd69
Gm31243	0	1.59931995979456	0.308	0.004	0	B_Cell	Gm31243
Rpl12	0	1.59520508837944	0.937	0.748	0	B_Cell	Rpl12
Rps19	0	1.59173050083357	0.973	0.833	0	B_Cell	Rps19
Irf4	0	1.57895167888664	0.351	0.026	0	B_Cell	Irf4
Ifi209	0	1.57101463705823	0.402	0.059	0	B_Cell	Ifi209
Rps15a	0	1.55860270448639	0.971	0.85	0	B_Cell	Rps15a
Chst3	0	1.54861313310994	0.305	0.012	0	B_Cell	Chst3
Rps13	0	1.52472614851879	0.966	0.837	0	B_Cell	Rps13
Rps24	0	1.51941318365835	0.975	0.901	0	B_Cell	Rps24
H2-Oa	0	1.48307085719069	0.328	0.019	0	B_Cell	H2-Oa
Satb1	0	1.47744278989811	0.325	0.057	0	B_Cell	Satb1
Rps7	0	1.47583042092462	0.972	0.841	0	B_Cell	Rps7
Rpl18a	0	1.46852749299005	0.976	0.865	0	B_Cell	Rpl18a
Siglecg	0	1.46839973777053	0.286	0.011	0	B_Cell	Siglecg
Bank1	0	1.46022684888253	0.299	0.012	0	B_Cell	Bank1
Blk	0	1.45794674481849	0.322	0.005	0	B_Cell	Blk
Cyfip2	0	1.45327222309333	0.37	0.073	0	B_Cell	Cyfip2
Tmsb10	0	1.44956549635544	0.969	0.728	0	B_Cell	Tmsb10
H2-DMa	0	1.44749201356634	0.439	0.113	0	B_Cell	H2-DMa
Rpl17	0	1.4418537693006	0.962	0.821	0	B_Cell	Rpl17
Cd52	0	1.43781195423527	0.53	0.156	0	B_Cell	Cd52
Rpl27	0	1.42674349411533	0.936	0.774	0	B_Cell	Rpl27
Gmfg	0	1.41958741240942	0.586	0.194	0	B_Cell	Gmfg
Cecr2	0	1.41931408477278	0.273	0.035	0	B_Cell	Cecr2
Rps26	0	1.40452090260542	0.974	0.823	0	B_Cell	Rps26
Arhgdib	0	1.4029640156538	0.807	0.292	0	B_Cell	Arhgdib
Rps20	0	1.37371829626577	0.978	0.863	0	B_Cell	Rps20
Rps28	0	1.34265323110686	0.937	0.752	0	B_Cell	Rps28
Rpl39	0	1.32976506674838	0.967	0.856	0	B_Cell	Rpl39
Rps16	0	1.31272195956905	0.971	0.858	0	B_Cell	Rps16
Rps3a1	0	1.31121254943586	0.976	0.871	0	B_Cell	Rps3a1
Rps10	0	1.31029340814397	0.967	0.86	0	B_Cell	Rps10
Rps9	0	1.29375227199829	0.973	0.868	0	B_Cell	Rps9
Rpl34	0	1.28950610198184	0.976	0.859	0	B_Cell	Rpl34
Cd53	0	1.28299907543861	0.622	0.188	0	B_Cell	Cd53
H2-Ob	0	1.27986185469075	0.28	0.011	0	B_Cell	H2-Ob
Rpl32	0	1.27236680801816	0.975	0.84	0	B_Cell	Rpl32
Cd22	0	1.25172139413962	0.258	0.01	0	B_Cell	Cd22
Rps18	0	1.24945903804455	0.931	0.758	0	B_Cell	Rps18
Rpl19	0	1.23916409580942	0.967	0.859	0	B_Cell	Rpl19
Rpl21	0	1.22546483818346	0.97	0.855	0	B_Cell	Rpl21
Rpsa	0	1.21932108869061	0.972	0.82	0	B_Cell	Rpsa
Rpl8	0	1.20739479401672	0.971	0.851	0	B_Cell	Rpl8
Rpl30	0	1.20604871155275	0.964	0.852	0	B_Cell	Rpl30
Rpl37a	0	1.20587389985414	0.966	0.879	0	B_Cell	Rpl37a
Rpl6	0	1.1883794902932	0.956	0.773	0	B_Cell	Rpl6
Rps29	0	1.16294061112656	0.98	0.921	0	B_Cell	Rps29
Rack1	0	1.16081903438436	0.93	0.749	0	B_Cell	Rack1
Rplp2	0	1.15542999054011	0.947	0.848	0	B_Cell	Rplp2
Ikzf3	0	1.15253692717503	0.23	0.009	0	B_Cell	Ikzf3
Rps21	0	1.15029644739229	0.963	0.854	0	B_Cell	Rps21
Cxcr5	0	1.14841795956987	0.219	0.002	0	B_Cell	Cxcr5
Rpl11	0	1.14754705504856	0.965	0.824	0	B_Cell	Rpl11
Tnfrsf13b	0	1.14451079576656	0.273	0.045	0	B_Cell	Tnfrsf13b
Rpl37	0	1.11264769467145	0.957	0.855	0	B_Cell	Rpl37
Rpl36	0	1.11049770250362	0.954	0.818	0	B_Cell	Rpl36
Gpr171	0	1.11023352318378	0.239	0.029	0	B_Cell	Gpr171
Rpl28	0	1.10315818145087	0.958	0.852	0	B_Cell	Rpl28
Rpl10a	0	1.09514897845439	0.947	0.755	0	B_Cell	Rpl10a
Rpl13	0	1.08620796620516	0.971	0.888	0	B_Cell	Rpl13
Rps5	0	1.08241201721727	0.963	0.835	0	B_Cell	Rps5
Rpl35a	0	1.07591706115213	0.966	0.861	0	B_Cell	Rpl35a
Laptm5	0	1.07014485786144	0.703	0.217	0	B_Cell	Laptm5
Rpl7	0	1.06512288946264	0.957	0.83	0	B_Cell	Rpl7
Slamf6	0	1.0492778498311	0.231	0.011	0	B_Cell	Slamf6
Rnase6	0	1.04127199211379	0.243	0.038	0	B_Cell	Rnase6
Bcl11a	0	1.04109625870885	0.22	0.015	0	B_Cell	Bcl11a
Rpl26	0	1.03127576356782	0.956	0.836	0	B_Cell	Rpl26
Rpl23	0	1.01607382189836	0.975	0.891	0	B_Cell	Rpl23
A630001G21Rik	0	1.00211238810537	0.25	0.04	0	B_Cell	A630001G21Rik
Sbk1	0	0.965651087093401	0.225	0.025	0	B_Cell	Sbk1
Rpl9	0	0.962794996773217	0.969	0.871	0	B_Cell	Rpl9
Rps4x	0	0.953486787151782	0.972	0.848	0	B_Cell	Rps4x
B3gnt5	0	0.94415038554749	0.205	0.022	0	B_Cell	B3gnt5
Gm30211	0	0.854324188006617	0.146	0.002	0	B_Cell	Gm30211
Il12a	0	0.81697227666888	0.144	0.009	0	B_Cell	Il12a
Spns3	0	0.786425311217634	0.151	0.012	0	B_Cell	Spns3
Gpr18	0	0.779424024090247	0.155	0.014	0	B_Cell	Gpr18
2010309G21Rik	0	0.761828001925954	0.12	0.001	0	B_Cell	2010309G21Rik
Srpk3	0	0.71646556389149	0.129	0.01	0	B_Cell	Srpk3
Bfsp2	0	0.698414005427493	0.13	0.005	0	B_Cell	Bfsp2
Tmem163	0	0.674553506508257	0.129	0.003	0	B_Cell	Tmem163
Gm37065	0	0.660715107362358	0.125	0.004	0	B_Cell	Gm37065
Gm13012	0	0.581003115990648	0.129	0.008	0	B_Cell	Gm13012
Tmem108	0	0.532047983663492	0.105	0.005	0	B_Cell	Tmem108
Itm2b	0	-1.71437432896735	0.713	0.875	0	B_Cell	Itm2b
Itgb1	0	-2.02609545635808	0.1	0.676	0	B_Cell	Itgb1
Anxa5	0	-2.21212608562399	0.125	0.689	0	B_Cell	Anxa5
Ctsl	0	-2.30661999071165	0.1	0.661	0	B_Cell	Ctsl
Ptms	0	-2.3183572104691	0.077	0.692	0	B_Cell	Ptms
Ifitm2	0	-2.32022265121648	0.047	0.658	0	B_Cell	Ifitm2
App	0	-2.40110145288913	0.029	0.656	0	B_Cell	App
Anxa2	0	-2.52258923689777	0.038	0.669	0	B_Cell	Anxa2
Cd9	0	-2.77054746264622	0.08	0.674	0	B_Cell	Cd9
Ifitm3	0	-3.54744178259559	0.093	0.792	0	B_Cell	Ifitm3
S100a6	0	-3.72060532527201	0.086	0.728	0	B_Cell	S100a6
Igfbp7	0	-3.73011218943138	0.05	0.616	0	B_Cell	Igfbp7
Sparc	0	-4.26888605076258	0.122	0.704	0	B_Cell	Sparc
Rpl22	1.62500788691541e-304	1.0701950622216	0.944	0.786	5.04613699123844e-300	B_Cell	Rpl22
Rps8	1.46705215204878e-303	0.948668821324719	0.98	0.878	4.55563704775708e-299	B_Cell	Rps8
Ier3	3.28152237501241e-300	-2.86604771939689	0.053	0.611	1.0190111431126e-295	B_Cell	Ier3
Mirt1	6.35440771687291e-300	0.8659097038607	0.144	0.014	1.97323422832054e-295	B_Cell	Mirt1
Scd1	2.42173495277533e-299	1.70171090485566	0.461	0.144	7.52021354885323e-295	B_Cell	Scd1
P2ry10	8.73331636643808e-297	1.09396813693785	0.219	0.032	2.71195673127002e-292	B_Cell	P2ry10
Cavin1	3.69292455471047e-292	-2.74237693383674	0.028	0.583	1.14676386197424e-287	B_Cell	Cavin1
Rps14	3.73944569588674e-291	0.956015206795812	0.963	0.863	1.16121007194371e-286	B_Cell	Rps14
Gm16152	1.54322045491171e-290	0.532629148150033	0.115	0.009	4.79216247863732e-286	B_Cell	Gm16152
Cxcr4	2.21446321310709e-287	1.58856001417325	0.562	0.206	6.87657261566146e-283	B_Cell	Cxcr4
Rpl35	5.73616156158591e-287	1.07496724810399	0.94	0.8	1.78125024971927e-282	B_Cell	Rpl35
Fam107b	2.17896104320333e-286	1.54097789966885	0.526	0.192	6.76632772745931e-282	B_Cell	Fam107b
Sept1	6.03234196422682e-286	1.29837080282267	0.406	0.111	1.87322315015135e-281	B_Cell	Sept1
Egr1	1.57902690531201e-285	-2.83673226204418	0.132	0.659	4.90335224906538e-281	B_Cell	Egr1
BC035044	2.45495883599989e-284	0.853386816562364	0.176	0.022	7.62338367343047e-280	B_Cell	BC035044
Plac8	1.75206838425782e-282	1.17113322472198	0.432	0.115	5.4406979536358e-278	B_Cell	Plac8
Rps23	2.39600903024177e-282	0.9117127932453	0.957	0.85	7.44032684160978e-278	B_Cell	Rps23
Prkcb	5.23798922572052e-281	1.02873207940248	0.286	0.058	1.62655279426299e-276	B_Cell	Prkcb
Stk17b	3.2050803616127e-280	2.13066731467532	0.631	0.296	9.95273604691592e-276	B_Cell	Stk17b
Ezr	1.59134480249869e-273	1.69292637030545	0.562	0.234	4.94160301519919e-269	B_Cell	Ezr
Rps27a	6.23822513244358e-272	0.826468504507628	0.969	0.877	1.93715605037771e-267	B_Cell	Rps27a
Rpl38	4.86137349218878e-271	1.2589794682954	0.903	0.726	1.50960231052938e-266	B_Cell	Rpl38
Vim	1.08288605781588e-270	-2.32043201711758	0.475	0.793	3.36268607533567e-266	B_Cell	Vim
Arhgap30	4.19202479954197e-270	1.34538211112683	0.423	0.126	1.30174946100177e-265	B_Cell	Arhgap30
Cst3	1.20122084303074e-268	-2.46040182512215	0.613	0.841	3.73015108386336e-264	B_Cell	Cst3
Snn	2.29637958475514e-268	1.11679985120076	0.299	0.065	7.13094752454015e-264	B_Cell	Snn
Gng11	2.09821170721929e-266	-2.87950162486154	0.037	0.567	6.51557681442805e-262	B_Cell	Gng11
Lmna	2.37107536764685e-264	-2.21896839557815	0.039	0.561	7.36290033915376e-260	B_Cell	Lmna
Rpl27a	5.68744833587713e-260	1.15468359936693	0.915	0.77	1.76612333173993e-255	B_Cell	Rpl27a
Serpinh1	6.55388748446039e-260	-2.63337771425378	0.037	0.548	2.03517868054949e-255	B_Cell	Serpinh1
Myl4	5.69854459100048e-259	1.38740417202125	0.225	0.039	1.76956905184338e-254	B_Cell	Myl4
Ikzf1	1.23307785522942e-257	1.34725826808252	0.362	0.098	3.82907666384392e-253	B_Cell	Ikzf1
Ptma	1.64259540665845e-251	1.04501438588768	0.955	0.827	5.10075151629647e-247	B_Cell	Ptma
Laptm4a	9.87600602692013e-250	-1.68537139604923	0.24	0.7	3.06679615153951e-245	B_Cell	Laptm4a
Fos	8.46551407529043e-249	-2.5067632180748	0.276	0.717	2.62879608579994e-244	B_Cell	Fos
Crip2	2.97963837190594e-248	-2.2166405432901	0.051	0.553	9.25267103627951e-244	B_Cell	Crip2
Aplp2	5.39752685724821e-247	-1.86686238515143	0.098	0.607	1.67609401498129e-242	B_Cell	Aplp2
Nfib	5.48555837752564e-247	-2.12777425558348	0.028	0.532	1.70343044297304e-242	B_Cell	Nfib
Dusp1	5.54545772452245e-242	-2.13356950685845	0.198	0.672	1.72203098719596e-237	B_Cell	Dusp1
Pkig	1.75428005083009e-241	1.58707328802332	0.591	0.297	5.44756584184266e-237	B_Cell	Pkig
Rps25	3.41547528503574e-241	1.02249519687975	0.91	0.776	1.06060754026215e-236	B_Cell	Rps25
Rpl5	1.89493315367862e-239	1.09765092771481	0.889	0.727	5.88433592211822e-235	B_Cell	Rpl5
Il21r	4.44811448504216e-239	1.00176031837454	0.224	0.041	1.38127299104014e-234	B_Cell	Il21r
Plpp3	4.15099318251031e-237	-2.49117957862983	0.031	0.518	1.28900791296493e-232	B_Cell	Plpp3
Unc93b1	2.30597793612804e-236	1.29854167455068	0.594	0.257	7.1607532850584e-232	B_Cell	Unc93b1
Cmah	1.07239620069173e-234	1.06018131365292	0.243	0.048	3.33011192200802e-230	B_Cell	Cmah
Bcl7a	2.9152894348417e-233	1.49013945418743	0.279	0.064	9.05284828201392e-229	B_Cell	Bcl7a
Cdkn1a	3.07665645790626e-233	-2.26388792953653	0.066	0.553	9.55394129873632e-229	B_Cell	Cdkn1a
Col4a1	5.0997952718534e-231	-2.57457988426197	0.039	0.523	1.58363942576864e-226	B_Cell	Col4a1
Timp3	7.03606426508235e-230	-2.61700816042236	0.028	0.505	2.18490903623602e-225	B_Cell	Timp3
Cd55	9.04394118555633e-229	1.40747778434594	0.397	0.126	2.80841505635081e-224	B_Cell	Cd55
Hspb1	1.23303716680667e-227	-2.90022718508275	0.039	0.518	3.82895031408476e-223	B_Cell	Hspb1
Map4k1	1.13005649039702e-226	0.802667041447732	0.181	0.029	3.50916441962988e-222	B_Cell	Map4k1
Hspg2	4.61630417795339e-225	-2.04340334931956	0.03	0.505	1.43350093637987e-220	B_Cell	Hspg2
Cavin3	5.77816311752912e-225	-1.97528443742003	0.022	0.493	1.79429299288632e-220	B_Cell	Cavin3
Dnajc7	1.01653762919762e-223	3.08148417532309	0.564	0.295	3.15665429994736e-219	B_Cell	Dnajc7
Cd83	2.5655292863046e-223	1.39104557395699	0.385	0.11	7.96673809276168e-219	B_Cell	Cd83
Sub1	4.90712788830717e-223	1.25920665593295	0.822	0.646	1.52381042315603e-218	B_Cell	Sub1
Tm4sf1	1.016875002968e-220	-2.92440885335237	0.037	0.503	3.15770194671653e-216	B_Cell	Tm4sf1
Fermt2	7.35900303318063e-220	-1.7385872300399	0.02	0.489	2.28519121189358e-215	B_Cell	Fermt2
Cd63	4.24707457957561e-219	-2.60605853438586	0.028	0.488	1.31884406919561e-214	B_Cell	Cd63
Lsp1	1.02136455630195e-218	1.05745405011875	0.677	0.327	3.17164335668443e-214	B_Cell	Lsp1
Ap1s3	4.34835284111844e-218	0.616438857569269	0.134	0.017	1.35029400775251e-213	B_Cell	Ap1s3
Serpinb6a	9.69934360040596e-218	-1.6964875634143	0.058	0.526	3.01193716823406e-213	B_Cell	Serpinb6a
Cav1	1.06705717141427e-217	-2.71288739631956	0.034	0.5	3.31353263439274e-213	B_Cell	Cav1
Nedd4	1.55691139113368e-216	-1.72546529836009	0.091	0.549	4.83467694288741e-212	B_Cell	Nedd4
Ly86	2.31916083563148e-215	0.947235102964058	0.4	0.117	7.20169014288644e-211	B_Cell	Ly86
Rps15	4.84908886465222e-215	1.00433128518641	0.914	0.766	1.50578756514045e-210	B_Cell	Rps15
Wdfy4	4.86182511971583e-214	0.983683582191338	0.24	0.051	1.50974255442536e-209	B_Cell	Wdfy4
Timp2	1.24044050163854e-213	-2.61990274046266	0.034	0.488	3.85193988973815e-209	B_Cell	Timp2
Tpt1	5.79323146074389e-213	0.691862358563339	0.975	0.956	1.7989721655048e-208	B_Cell	Tpt1
Tnfrsf1a	2.41655784296523e-212	-1.28290131658	0.012	0.467	7.50413706975994e-208	B_Cell	Tnfrsf1a
Socs3	5.57020462438894e-211	-2.15400722631582	0.058	0.51	1.7297156420115e-206	B_Cell	Socs3
Tbc1d10c	1.04880517288109e-210	0.899871317761527	0.202	0.037	3.25685470334765e-206	B_Cell	Tbc1d10c
Eif3f	2.21433739822492e-209	1.14625673251496	0.823	0.64	6.87618192270784e-205	B_Cell	Eif3f
Rpl4	2.9155702659685e-208	0.951295526597591	0.888	0.717	9.05372034691198e-204	B_Cell	Rpl4
Nfia	5.0900230091137e-207	-1.76726565936347	0.051	0.502	1.58060484502008e-202	B_Cell	Nfia
Cebpd	7.96073957004514e-207	-2.11474515750063	0.022	0.471	2.47204845868612e-202	B_Cell	Cebpd
Ltbp4	1.38392464166908e-206	-2.26672978368004	0.027	0.473	4.297501189775e-202	B_Cell	Ltbp4
Klf9	1.58686474301626e-206	-1.7219617123359	0.07	0.526	4.92769108648838e-202	B_Cell	Klf9
Treml2	1.23233506629261e-205	0.778055924299001	0.169	0.027	3.82677008135845e-201	B_Cell	Treml2
Sparcl1	6.17700521286151e-205	-2.89998365628395	0.042	0.485	1.91814542874989e-200	B_Cell	Sparcl1
Klf4	3.28915062935541e-204	-2.05509136131114	0.237	0.655	1.02137994493373e-199	B_Cell	Klf4
Rpl10	2.05165137522946e-203	0.811900697079066	0.946	0.833	6.37099301550006e-199	B_Cell	Rpl10
Rhoc	1.50702297525591e-202	-1.51094106972974	0.017	0.461	4.67975844506218e-198	B_Cell	Rhoc
Plekha2	2.75465563083357e-201	1.44259651492096	0.416	0.157	8.55403213042748e-197	B_Cell	Plekha2
Gas6	6.52393383656979e-201	-1.83523270152912	0.018	0.457	2.02587717427002e-196	B_Cell	Gas6
Map3k1	1.39259121990356e-200	1.30067579058243	0.5	0.221	4.32441351516652e-196	B_Cell	Map3k1
Eef1a1	1.7412284242563e-200	0.678492176861337	0.975	0.885	5.40703662584308e-196	B_Cell	Eef1a1
Rps12	2.08221881970452e-200	0.772377710592354	0.969	0.88	6.46591410082844e-196	B_Cell	Rps12
Col4a2	1.03921378136653e-199	-2.13449664422789	0.029	0.472	3.22707055527749e-195	B_Cell	Col4a2
Ctsb	3.32355549925311e-197	-2.12838217879026	0.202	0.634	1.03206368918307e-192	B_Cell	Ctsb
Ptprc	6.43960578597555e-197	0.971671397356715	0.521	0.194	1.99969078471899e-192	B_Cell	Ptprc
Rpl36a	1.27038408881134e-196	0.915843913930838	0.904	0.735	3.94492371098585e-192	B_Cell	Rpl36a
Cald1	6.48998365506121e-196	-2.06863062824051	0.024	0.456	2.01533462440616e-191	B_Cell	Cald1
Wwtr1	4.60486124775718e-195	-1.57805391225056	0.019	0.452	1.42994756326604e-190	B_Cell	Wwtr1
Nrp1	1.28879823324375e-194	-2.0336738199514	0.02	0.452	4.00210515369183e-190	B_Cell	Nrp1
Rras	3.28924334633509e-193	-1.4456326617097	0.05	0.491	1.02140873633744e-188	B_Cell	Rras
Selenom	1.34577548855323e-190	-1.52695852748526	0.053	0.489	4.17903662460434e-186	B_Cell	Selenom
Csk	1.79053979981525e-190	1.33864715384223	0.489	0.227	5.5601632403663e-186	B_Cell	Csk
S100a16	4.90426269772585e-190	-1.6166012288536	0.019	0.443	1.52292069552481e-185	B_Cell	S100a16
Cd81	9.20829741529715e-190	-1.63964593267706	0.43	0.713	2.85945259637222e-185	B_Cell	Cd81
Tubb2a	1.61342876451198e-189	-1.56758918566785	0.084	0.523	5.01018034243906e-185	B_Cell	Tubb2a
Atf3	4.84480375592237e-188	-1.97824864097167	0.046	0.474	1.50445691032657e-183	B_Cell	Atf3
Fosl2	4.17177544254681e-187	-1.51804878116548	0.025	0.448	1.29546142817406e-182	B_Cell	Fosl2
Fosb	5.15864885576794e-187	-2.20209220290034	0.164	0.58	1.60191522918162e-182	B_Cell	Fosb
Rpl24	2.99722184656373e-186	0.772430164279822	0.939	0.817	9.30727300013435e-182	B_Cell	Rpl24
Rbm38	5.45628502831678e-185	1.28926821298302	0.392	0.142	1.69434018984321e-180	B_Cell	Rbm38
Selenop	1.13009867079847e-184	-2.06982174099626	0.163	0.591	3.50929540243047e-180	B_Cell	Selenop
Anxa3	2.30863914506674e-182	-1.63785758283688	0.021	0.434	7.16901713717576e-178	B_Cell	Anxa3
Cyb5a	4.01081856362379e-182	-1.23302488177218	0.161	0.6	1.24547948856209e-177	B_Cell	Cyb5a
Itm2c	1.27918998987355e-181	-1.22237326587742	0.045	0.466	3.97226867555434e-177	B_Cell	Itm2c
Klhl6	1.101174346284e-180	1.2372815023532	0.304	0.091	3.41947669751571e-176	B_Cell	Klhl6
Btk	1.98038437974968e-180	0.920426750947185	0.224	0.052	6.14968761443669e-176	B_Cell	Btk
Ptpn6	4.83437721779876e-180	1.23469945709768	0.344	0.114	1.50121915744305e-175	B_Cell	Ptpn6
Fcgrt	4.96539935373328e-180	-1.33836808125241	0.043	0.462	1.54190546131479e-175	B_Cell	Fcgrt
Stk4	1.71911590477586e-179	1.3248643708629	0.423	0.173	5.33837061910049e-175	B_Cell	Stk4
Nenf	3.14148174269807e-179	-1.40085979658231	0.063	0.48	9.75524325560031e-175	B_Cell	Nenf
Naca	3.71312126077948e-179	0.83804988614805	0.909	0.755	1.15303554510985e-174	B_Cell	Naca
Tns1	4.93281849160479e-179	-1.45440244960116	0.014	0.42	1.53178812619804e-174	B_Cell	Tns1
Zfp296	7.40675616540038e-179	0.639986673199586	0.131	0.019	2.30001999204178e-174	B_Cell	Zfp296
Ppp1r16b	1.39003159782851e-178	1.22998728309057	0.413	0.152	4.31646512073686e-174	B_Cell	Ppp1r16b
Fkbp1a	1.53412078281569e-178	-1.31657137551339	0.197	0.63	4.76390526687756e-174	B_Cell	Fkbp1a
Adamts1	3.90881628082893e-178	-2.33513820616762	0.019	0.423	1.21380471968581e-173	B_Cell	Adamts1
Mt1	5.64818812150708e-178	-2.99583977052645	0.044	0.448	1.75393185737159e-173	B_Cell	Mt1
Slc38a1	9.81707787114944e-178	1.0920977170923	0.296	0.088	3.04849719132804e-173	B_Cell	Slc38a1
Pold4	5.0703171347733e-177	1.42421099855702	0.541	0.295	1.57448557986115e-172	B_Cell	Pold4
Dst	5.02301531010704e-175	-1.44638212440238	0.019	0.419	1.55979694424754e-170	B_Cell	Dst
Zcchc11	8.86260272520409e-175	1.43157761136746	0.555	0.306	2.75210402425763e-170	B_Cell	Zcchc11
Slfn5	3.59126463578606e-174	-2.17819160274349	0.04	0.443	1.11519540735065e-169	B_Cell	Slfn5
Ppic	1.12707019345972e-173	-1.62399523413237	0.017	0.415	3.49989107175048e-169	B_Cell	Ppic
Rhoj	6.55809089185168e-172	-1.4649355040117	0.013	0.406	2.0364839646467e-167	B_Cell	Rhoj
Gimap3	9.53881443761642e-170	0.580417612405281	0.133	0.02	2.96208804731303e-165	B_Cell	Gimap3
Ctnna1	1.61239308212903e-169	-1.22154872655773	0.067	0.481	5.00696423793529e-165	B_Cell	Ctnna1
Lgals1	2.8049893949165e-169	-2.30876802830313	0.206	0.57	8.71033356803421e-165	B_Cell	Lgals1
Zbtb20	5.83942663593624e-169	-1.71400534894408	0.235	0.617	1.81331715325728e-164	B_Cell	Zbtb20
Clec2i	5.21765086335454e-168	0.764660337365613	0.151	0.026	1.62023712259749e-163	B_Cell	Clec2i
Ehd2	4.25765377615326e-166	-1.75246274556914	0.066	0.461	1.32212922710887e-161	B_Cell	Ehd2
S100a13	5.11327874938654e-165	-1.32757012129899	0.242	0.645	1.587826450047e-160	B_Cell	S100a13
Fbln2	6.34349420171343e-165	-2.09091872194528	0.02	0.404	1.96984525445807e-160	B_Cell	Fbln2
Irf8	1.24851258922067e-163	1.03667074652163	0.394	0.146	3.87700614330694e-159	B_Cell	Irf8
Arhgap45	1.81942021437207e-163	1.13709830122583	0.333	0.113	5.64984559168958e-159	B_Cell	Arhgap45
Lamp1	2.74662794523846e-163	-1.2601010412503	0.288	0.661	8.52910375834898e-159	B_Cell	Lamp1
Cpm	1.97700916560456e-162	0.849863171664603	0.192	0.041	6.13920656195183e-158	B_Cell	Cpm
Rpl3	5.1790131706035e-161	0.795534746217785	0.914	0.759	1.60823895986751e-156	B_Cell	Rpl3
Ripor2	5.88006518588503e-160	0.716580464282728	0.178	0.037	1.82593664217288e-155	B_Cell	Ripor2
Ybx3	1.60664533192128e-159	-1.1170941212503	0.132	0.541	4.98911574921515e-155	B_Cell	Ybx3
Emp1	5.13360291170062e-159	-1.9257335007962	0.032	0.408	1.59413771217039e-154	B_Cell	Emp1
Card11	7.73084325034616e-159	0.517285913530934	0.105	0.014	2.40065875452999e-154	B_Cell	Card11
Rabgap1l	3.06294261568855e-158	1.35462495933333	0.385	0.159	9.51135570449765e-154	B_Cell	Rabgap1l
Nfic	4.20245179503688e-158	-1.09189876182251	0.066	0.461	1.3049873559128e-153	B_Cell	Nfic
H3f3b	4.92860259678761e-158	0.746846089414681	0.96	0.862	1.53047896438046e-153	B_Cell	H3f3b
Rpl23a	5.24075049492092e-157	0.90424276369138	0.854	0.717	1.62741025118779e-152	B_Cell	Rpl23a
Arhgef12	5.70782380235155e-157	-1.16360918467149	0.022	0.398	1.77245052534423e-152	B_Cell	Arhgef12
Ets1	7.50300134718174e-157	1.05867184800583	0.665	0.372	2.32990700834035e-152	B_Cell	Ets1
Ucp2	9.58542953748225e-157	1.19358307044244	0.624	0.345	2.97656343427436e-152	B_Cell	Ucp2
Bag3	1.19136579033532e-156	-1.14466519671197	0.012	0.383	3.69954818872826e-152	B_Cell	Bag3
Bmpr2	5.32290122940876e-156	-1.13523541974833	0.019	0.392	1.6529205187683e-151	B_Cell	Bmpr2
Clic4	1.01926989564888e-155	-1.27748911389998	0.176	0.576	3.16513880695845e-151	B_Cell	Clic4
Fstl1	1.24123493897523e-155	-2.39528408184602	0.022	0.389	3.85440685599979e-151	B_Cell	Fstl1
Ly6e	1.76436585618484e-155	0.807786230386869	0.898	0.638	5.47888529321079e-151	B_Cell	Ly6e
Igfbp4	2.85506018730666e-155	-2.26213268532058	0.028	0.394	8.86581839964338e-151	B_Cell	Igfbp4
Rpl7a	5.66862654847091e-155	0.74606825139641	0.907	0.766	1.76027860209667e-150	B_Cell	Rpl7a
Mfge8	9.25970792519293e-155	-1.68017611673582	0.043	0.422	2.87541710201016e-150	B_Cell	Mfge8
Rpl18	5.13509671133884e-153	0.885543536283788	0.891	0.743	1.59460158177205e-148	B_Cell	Rpl18
Cavin2	5.81681164741944e-153	-2.61148890676171	0.034	0.4	1.80629452087316e-148	B_Cell	Cavin2
Gsn	1.26599592752548e-152	-4.33643433959319	0.175	0.546	3.93129715374488e-148	B_Cell	Gsn
H2-Q6	1.71948485836902e-152	1.15775866818283	0.389	0.149	5.33951633069332e-148	B_Cell	H2-Q6
Ski	8.3474040753965e-152	-1.00393630803942	0.055	0.439	2.59211938753287e-147	B_Cell	Ski
Stap1	9.35408283845117e-152	1.02984538422599	0.259	0.075	2.90472334382424e-147	B_Cell	Stap1
Pls3	9.13090887613767e-151	-1.25468863031736	0.016	0.379	2.83542113330703e-146	B_Cell	Pls3
Sash3	3.39103732828176e-150	0.795943493523323	0.201	0.048	1.05301882155134e-145	B_Cell	Sash3
Lamb2	1.2717436087057e-149	-1.35072096686444	0.013	0.37	3.94914542811381e-145	B_Cell	Lamb2
Srgn	2.93254071183015e-149	0.549197205410365	0.871	0.529	9.10641867244618e-145	B_Cell	Srgn
Mef2c	4.096910875245e-149	1.39875727308819	0.592	0.35	1.27221373408983e-144	B_Cell	Mef2c
Ckb	4.1720742106162e-149	-1.69353827069822	0.011	0.367	1.29555420462265e-144	B_Cell	Ckb
Cd34	1.35248533539274e-148	-1.73876800979626	0.015	0.372	4.19987271199507e-144	B_Cell	Cd34
Fabp4	1.52869655885268e-148	-4.00468848657008	0.132	0.487	4.74706142420523e-144	B_Cell	Fabp4
Epas1	1.65909452880023e-148	-2.1896737014047	0.025	0.383	5.15198624028335e-144	B_Cell	Epas1
Rasgrp1	5.78888687844452e-148	0.568103003469321	0.111	0.016	1.79762304236338e-143	B_Cell	Rasgrp1
Cyr61	6.89512497590465e-148	-1.89150630045765	0.022	0.381	2.14114315876767e-143	B_Cell	Cyr61
Actn4	7.56019131098255e-148	-1.19125385104749	0.167	0.566	2.34766620779941e-143	B_Cell	Actn4
Bsg	1.03032843265147e-147	-1.19619955566961	0.308	0.667	3.1994788819126e-143	B_Cell	Bsg
Rbms1	2.07608135001044e-147	-0.985992846965034	0.185	0.593	6.44685541618743e-143	B_Cell	Rbms1
Tsc22d1	7.47808056990137e-147	-1.61412113095593	0.081	0.45	2.32216835937147e-142	B_Cell	Tsc22d1
Pmp22	1.31684282416248e-146	-1.69756867584666	0.005	0.355	4.08919202187176e-142	B_Cell	Pmp22
Plec	3.50627210449342e-146	-1.05371968784749	0.069	0.447	1.08880267660834e-141	B_Cell	Plec
Reep3	5.74964110260808e-146	-1.08274852928729	0.129	0.528	1.78543605159289e-141	B_Cell	Reep3
Afdn	8.56951947813918e-146	-1.79196809941891	0.024	0.381	2.66109288354656e-141	B_Cell	Afdn
Pmepa1	1.64090188192287e-145	-1.71576320160111	0.047	0.405	5.0954926139351e-141	B_Cell	Pmepa1
Id1	2.42790216149732e-145	-2.3431185302895	0.032	0.386	7.53936458209764e-141	B_Cell	Id1
Txn1	7.55796520433285e-145	-1.12766976039919	0.395	0.724	2.34697493490148e-140	B_Cell	Txn1
Gpr183	9.51308731980373e-145	1.25610910967581	0.232	0.063	2.95409900541865e-140	B_Cell	Gpr183
Nav1	1.28018076293862e-144	-1.16971338393481	0.016	0.369	3.97534532315329e-140	B_Cell	Nav1
Sh3bgrl3	1.98730944178232e-143	0.836541984665841	0.842	0.641	6.17119200956663e-139	B_Cell	Sh3bgrl3
Cyp4f18	2.80998015357976e-143	0.845111512236742	0.261	0.077	8.72583137091123e-139	B_Cell	Cyp4f18
Cerk	4.20434452778066e-143	1.19823732340441	0.358	0.145	1.30557510621173e-138	B_Cell	Cerk
Pea15a	1.4334973469782e-142	-1.06068000278381	0.03	0.386	4.45143931157141e-138	B_Cell	Pea15a
Klf7	1.58457333123644e-142	-1.23801771548581	0.108	0.487	4.92057556548853e-138	B_Cell	Klf7
Ctnnbip1	2.59185842882326e-142	-1.36452228949885	0.028	0.382	8.04849797902488e-138	B_Cell	Ctnnbip1
Sell	2.64578554317932e-142	0.87101119727052	0.245	0.068	8.21595784723473e-138	B_Cell	Sell
Cyb5r3	3.50118503322056e-142	-1.14768252923693	0.089	0.462	1.08722298836598e-137	B_Cell	Cyb5r3
Cd36	4.29950155681407e-142	-2.82153794923858	0.059	0.406	1.33512421843747e-137	B_Cell	Cd36
Map7d1	4.58311217391498e-142	-0.888880293587564	0.066	0.443	1.42319382336582e-137	B_Cell	Map7d1
Xrcc6	8.23254445736033e-142	1.27704802752746	0.23	0.065	2.5564520303441e-137	B_Cell	Xrcc6
Rpl14	8.94436963161788e-142	0.72652397287087	0.918	0.768	2.7774951017063e-137	B_Cell	Rpl14
Ptpn18	5.25363471870568e-141	0.980113882035318	0.503	0.236	1.63141118919968e-136	B_Cell	Ptpn18
Il7r	5.68298279492355e-141	0.99047962301651	0.178	0.04	1.76473664730761e-136	B_Cell	Il7r
Tshz2	2.46509483869558e-140	-1.29062408779547	0.011	0.353	7.65485900260137e-136	B_Cell	Tshz2
Lrp1	2.87210608214954e-140	-1.59769787549273	0.01	0.35	8.91875101689897e-136	B_Cell	Lrp1
Fkbp9	3.26672534610985e-140	-1.16722640475108	0.009	0.349	1.01441622172749e-135	B_Cell	Fkbp9
Meox2	3.58063705313109e-140	-1.32814175051909	0.01	0.35	1.1118952241088e-135	B_Cell	Meox2
Fndc3b	1.06241814771693e-139	-1.07013280949474	0.013	0.354	3.29912707410538e-135	B_Cell	Fndc3b
Dlc1	2.13099968375489e-139	-1.24477037558221	0.016	0.358	6.61739331796407e-135	B_Cell	Dlc1
Rhob	3.77461109646041e-139	-1.29445198211812	0.178	0.557	1.17212998378385e-134	B_Cell	Rhob
Lima1	4.85216377067238e-139	-1.08049220001354	0.014	0.355	1.50674241570689e-134	B_Cell	Lima1
Dhrs3	1.66904520167229e-138	-1.20692174365023	0.023	0.366	5.18288606475296e-134	B_Cell	Dhrs3
Cpd	1.8426658086914e-138	-1.02492015919494	0.02	0.364	5.72203013572941e-134	B_Cell	Cpd
Malat1	2.06914559818979e-138	0.646221936316362	0.996	0.91	6.42531782605876e-134	B_Cell	Malat1
Cdkn1c	2.211597009555e-138	-1.87171435970078	0.019	0.358	6.86767219377115e-134	B_Cell	Cdkn1c
Zfhx3	1.01135357826724e-137	-1.13582986530038	0.007	0.343	3.14055626659326e-133	B_Cell	Zfhx3
Mgll	3.46897377011584e-137	-1.93538362086786	0.029	0.369	1.07722042483407e-132	B_Cell	Mgll
Serinc3	4.43205079586786e-137	0.868157526370279	0.846	0.71	1.37628473364085e-132	B_Cell	Serinc3
Dpysl2	5.34986510358163e-137	-1.05583096915675	0.107	0.479	1.6612936106152e-132	B_Cell	Dpysl2
Hnrnpa0	7.94603408852962e-137	0.881967330210094	0.791	0.669	2.4674819655111e-132	B_Cell	Hnrnpa0
Eng	8.60235758359187e-137	-1.74506831589997	0.039	0.381	2.67129010043278e-132	B_Cell	Eng
Rplp0	2.92867879678137e-136	0.609452111905576	0.955	0.863	9.09442626764519e-132	B_Cell	Rplp0
Sgk1	4.41910912897447e-136	-1.60782845027044	0.137	0.5	1.37226595782044e-131	B_Cell	Sgk1
Rgcc	5.19528596719709e-136	-2.09429704770302	0.107	0.456	1.61329215139371e-131	B_Cell	Rgcc
Capn2	2.66545644985751e-135	-0.90343369687049	0.033	0.381	8.27704191374253e-131	B_Cell	Capn2
Adam15	8.66821797615992e-135	-1.10659761346857	0.01	0.343	2.69174172813694e-130	B_Cell	Adam15
Fabp5	9.94832073265959e-135	-2.17997778143234	0.045	0.384	3.08925203711278e-130	B_Cell	Fabp5
Il6st	1.78831603146855e-134	-1.24450667466706	0.039	0.382	5.55325777251929e-130	B_Cell	Il6st
Sptbn1	3.13562609738239e-134	-1.62211435681774	0.332	0.655	9.73705972020154e-130	B_Cell	Sptbn1
Mapk3	1.21778071369861e-133	-1.02947934745477	0.073	0.432	3.78157445024829e-129	B_Cell	Mapk3
Cav2	3.25103392868087e-133	-1.81022261223604	0.045	0.382	1.00954356587327e-128	B_Cell	Cav2
Kitl	6.64051104684385e-133	-1.98537873411825	0.02	0.35	2.06207789537642e-128	B_Cell	Kitl
Rplp1	1.51592040267173e-132	0.616229234255234	0.975	0.902	4.70738762641651e-128	B_Cell	Rplp1
Jund	2.75076650415496e-132	0.897303014939074	0.937	0.829	8.54195522535241e-128	B_Cell	Jund
Gstm1	2.99703726757434e-132	-1.31760553752504	0.091	0.443	9.30669982699859e-128	B_Cell	Gstm1
Ece1	3.13241926179741e-132	-1.31307689747442	0.049	0.39	9.7271015336595e-128	B_Cell	Ece1
Klf6	1.54221409988918e-131	-1.21109772591195	0.337	0.684	4.78903744438588e-127	B_Cell	Klf6
Sash1	2.64693918747817e-131	-1.00985037417226	0.01	0.334	8.21954025887595e-127	B_Cell	Sash1
Jup	3.29397304907834e-131	-1.40540806477429	0.022	0.35	1.0228774509303e-126	B_Cell	Jup
Rps11	9.22251654097521e-131	0.889104776006355	0.819	0.66	2.86386806146903e-126	B_Cell	Rps11
Bst2	1.03175038694815e-130	-1.54091613685626	0.172	0.531	3.20389447659009e-126	B_Cell	Bst2
Gpat3	2.08759077290839e-130	0.569165551869302	0.122	0.021	6.48259562711242e-126	B_Cell	Gpat3
Neil1	2.79172800794411e-130	0.657174986404258	0.126	0.023	8.66915298306886e-126	B_Cell	Neil1
Cd302	4.65543154834266e-130	-1.14724014559751	0.008	0.33	1.44565115870685e-125	B_Cell	Cd302
Arpc5l	8.06792074652264e-130	1.32568827348503	0.521	0.33	2.50533142941767e-125	B_Cell	Arpc5l
Slc9a3r2	2.26044737417434e-129	-2.2768191505569	0.033	0.358	7.01936723102357e-125	B_Cell	Slc9a3r2
Nid1	3.11649837804347e-129	-1.57944437488992	0.028	0.352	9.67766241333839e-125	B_Cell	Nid1
Rsu1	4.11556715733652e-129	-0.811069227103485	0.083	0.446	1.27800706936771e-124	B_Cell	Rsu1
Il11ra1	4.68795452017624e-129	-1.34552382784869	0.014	0.337	1.45575051715033e-124	B_Cell	Il11ra1
Tppp3	7.3961336451663e-129	-1.58865694949568	0.005	0.323	2.29672138083349e-124	B_Cell	Tppp3
Jun	1.17652909385213e-128	-1.46479162197286	0.432	0.721	3.65347579513901e-124	B_Cell	Jun
Luzp1	1.47965441371411e-128	-1.02049399907538	0.032	0.365	4.59477085090644e-124	B_Cell	Luzp1
Saraf	5.64790822297812e-128	-0.825531087716773	0.09	0.457	1.75384494048139e-123	B_Cell	Saraf
Tcim	5.69038659318796e-128	-2.0665529665441	0.023	0.345	1.76703574878266e-123	B_Cell	Tcim
Gadd45g	7.04441043207539e-128	-1.53276975936422	0.126	0.477	2.18750077147237e-123	B_Cell	Gadd45g
Tcf3	5.50733936721254e-127	1.31103032470335	0.437	0.228	1.71019409370051e-122	B_Cell	Tcf3
Sema4b	2.57349365036319e-126	0.640428484727213	0.134	0.026	7.9914698324728e-122	B_Cell	Sema4b
Npdc1	6.14606518096399e-126	-0.96387391327692	0.01	0.326	1.90853762064475e-121	B_Cell	Npdc1
Id2	8.96988556711772e-126	-1.38628197577607	0.059	0.392	2.78541856515707e-121	B_Cell	Id2
Ppp1r2	1.72549883524106e-125	-1.19508755851309	0.214	0.582	5.35819153307405e-121	B_Cell	Ppp1r2
Fam49b	2.53230282398753e-125	0.94753610087674	0.488	0.251	7.86355995932847e-121	B_Cell	Fam49b
Sec11c	2.54927236293036e-125	1.34560339481404	0.555	0.362	7.91625546860764e-121	B_Cell	Sec11c
Col3a1	3.62070664911754e-125	-4.21475861914704	0.077	0.398	1.12433803575047e-120	B_Cell	Col3a1
Aqp1	4.22543112125663e-125	-3.33419684394086	0.047	0.367	1.31212312608382e-120	B_Cell	Aqp1
Plpp1	5.13479588593031e-125	-1.09223607483164	0.013	0.329	1.59450816645794e-120	B_Cell	Plpp1
Itga1	5.29134564558797e-125	-1.60422254056453	0.02	0.337	1.64312156332443e-120	B_Cell	Itga1
Mbnl2	1.50435942907085e-124	-0.899744195520671	0.182	0.552	4.67148733509372e-120	B_Cell	Mbnl2
Nudt4	2.61040002538205e-124	-1.05091441281484	0.096	0.445	8.10607519881889e-120	B_Cell	Nudt4
Tmem176b	3.238279158942e-124	-1.36685404637584	0.052	0.379	1.00558282722626e-119	B_Cell	Tmem176b
Anxa1	4.57816218242789e-124	-1.37080877793378	0.034	0.353	1.42165670250933e-119	B_Cell	Anxa1
Actn1	5.14559559639663e-124	-1.12270045997474	0.016	0.329	1.59786180054904e-119	B_Cell	Actn1
Arhgap29	8.72370612667181e-124	-1.20334993709504	0.016	0.328	2.7089724635154e-119	B_Cell	Arhgap29
Utrn	2.08621699414585e-123	-1.12673354126387	0.064	0.4	6.47832963192112e-119	B_Cell	Utrn
Nfix	2.76845620306056e-123	-1.06799520729606	0.009	0.318	8.59688704736395e-119	B_Cell	Nfix
Eva1b	7.43185774210694e-123	-0.967114735370796	0.041	0.367	2.30781478465647e-118	B_Cell	Eva1b
Mafb	8.31608271516731e-123	-1.59847664355995	0.008	0.316	2.58239316554091e-118	B_Cell	Mafb
Rflnb	8.68720680696049e-123	-1.7030249614924	0.053	0.375	2.69763832976544e-118	B_Cell	Rflnb
Cd200	1.02300619446218e-122	-1.71210748909603	0.077	0.404	3.17674113566339e-118	B_Cell	Cd200
Tpm1	2.9381108134066e-122	-2.3114489084409	0.097	0.435	9.12371550887152e-118	B_Cell	Tpm1
Mxra7	3.4993089911284e-122	-0.978875088711777	0.008	0.315	1.0866404210151e-117	B_Cell	Mxra7
Uba52	4.81050439706813e-122	1.19633106973116	0.715	0.555	1.49380593042157e-117	B_Cell	Uba52
Ptk2b	8.77699873503439e-122	0.872619155402276	0.232	0.073	2.72552141719023e-117	B_Cell	Ptk2b
Col1a2	3.99751842684053e-121	-4.39810710778169	0.079	0.393	1.24134939708679e-116	B_Cell	Col1a2
Itpripl2	6.57299579472989e-121	-0.790158260883215	0.009	0.315	2.04111238413747e-116	B_Cell	Itpripl2
Fam129a	2.11448243670631e-120	-0.854686412024339	0.014	0.322	6.56610231070412e-116	B_Cell	Fam129a
Atox1	4.66732975207639e-120	-1.0927233326011	0.343	0.675	1.44934590791228e-115	B_Cell	Atox1
Plcb4	5.26245484799023e-120	-1.24857506162409	0.014	0.321	1.63415010394641e-115	B_Cell	Plcb4
Grn	1.05190365945611e-119	-1.21574061175886	0.137	0.49	3.26647643370905e-115	B_Cell	Grn
Ttc28	1.25131128594393e-119	-0.955938797276322	0.028	0.34	3.8856969362417e-115	B_Cell	Ttc28
Zfp706	2.47447836474132e-119	1.1771143869864	0.606	0.463	7.68399766603122e-115	B_Cell	Zfp706
Tjp1	3.99895201843355e-119	-1.20415967038782	0.016	0.32	1.24179457028417e-114	B_Cell	Tjp1
Fn1	4.49111290078951e-119	-2.9695126193145	0.029	0.335	1.39462528908217e-114	B_Cell	Fn1
Serping1	5.69192036616105e-119	-2.17619578622948	0.016	0.317	1.76751203130399e-114	B_Cell	Serping1
Acvrl1	1.26514499877648e-118	-1.01406173079403	0.013	0.315	3.92865476470061e-114	B_Cell	Acvrl1
Pdlim4	1.77458755505543e-118	-1.07196938130003	0.005	0.304	5.51062673471364e-114	B_Cell	Pdlim4
S100a11	5.81568657367953e-118	-1.40287415838299	0.479	0.711	1.80594515172471e-113	B_Cell	S100a11
Esam	7.11108994106173e-118	-1.91883376141483	0.024	0.327	2.2082067593979e-113	B_Cell	Esam
Maged1	1.44480633219219e-117	-0.984662221450266	0.013	0.314	4.48655710335642e-113	B_Cell	Maged1
C1galt1	1.78023613291608e-117	1.41140275960834	0.405	0.206	5.52816726354431e-113	B_Cell	C1galt1
Ly6a	3.32691095700726e-117	-2.02193617259616	0.206	0.5	1.03310565947946e-112	B_Cell	Ly6a
Sntb2	3.54059776886721e-117	-0.890270621880326	0.018	0.322	1.09946182516634e-112	B_Cell	Sntb2
Rps17	4.17382612934866e-117	0.693434292892367	0.867	0.737	1.29609822794664e-112	B_Cell	Rps17
Cmtm7	6.8316592080694e-117	1.27982977964084	0.486	0.29	2.12143513388179e-112	B_Cell	Cmtm7
S100a1	1.79423777408972e-116	-0.959095720482948	0.028	0.336	5.57164655988082e-112	B_Cell	S100a1
Phactr2	3.41081228055335e-116	-0.850642779170566	0.017	0.318	1.05915953748023e-111	B_Cell	Phactr2
Camk1	4.55531367886179e-116	-0.75262841527805	0.007	0.302	1.41456155669695e-111	B_Cell	Camk1
Hbb-bs	1.09664062321633e-115	-2.80359678385177	0.717	0.455	3.40539812727367e-111	B_Cell	Hbb-bs
Jdp2	1.47666950720835e-115	-0.8966684515474	0.007	0.301	4.58550182073408e-111	B_Cell	Jdp2
Cyfip1	1.56897010524825e-115	-0.821156177139605	0.057	0.379	4.87212286782738e-111	B_Cell	Cyfip1
Dusp3	4.61485494216303e-115	-1.06394949717893	0.08	0.409	1.43305090518988e-110	B_Cell	Dusp3
Cxcl12	1.6945201365205e-114	-2.43788097685041	0.024	0.32	5.26199337993712e-110	B_Cell	Cxcl12
Dag1	1.83583678751793e-114	-1.0890838192122	0.047	0.363	5.70082397627943e-110	B_Cell	Dag1
Cplx2	1.99371403828145e-114	0.841189549391898	0.147	0.034	6.1910802030754e-110	B_Cell	Cplx2
Fgfr1	3.03528044959251e-114	-1.00489071852395	0.007	0.299	9.42545638011961e-110	B_Cell	Fgfr1
Bhlhe40	7.35272750286933e-114	-1.13470006099429	0.043	0.35	2.28324247146601e-109	B_Cell	Bhlhe40
Slc25a4	1.72246307077629e-113	-1.25763893300171	0.271	0.589	5.3487645736816e-109	B_Cell	Slc25a4
Tspan7	1.95721209470828e-113	-1.72777506785903	0.019	0.313	6.07773071769764e-109	B_Cell	Tspan7
Pros1	2.25925586644881e-113	-0.824324459960475	0.007	0.296	7.0156672420835e-109	B_Cell	Pros1
Ggh	3.01176322350475e-113	-0.67334075725247	0.023	0.326	9.35242833794929e-109	B_Cell	Ggh
Kif1b	3.84679901109916e-113	-0.806669602559085	0.017	0.314	1.19454649691662e-108	B_Cell	Kif1b
Myl6	4.04105159554523e-113	-1.07827453467046	0.757	0.856	1.25486775196466e-108	B_Cell	Myl6
Cdh5	6.86210031089375e-113	-2.40423038398349	0.033	0.326	2.13088800954184e-108	B_Cell	Cdh5
Tmem131l	3.77119029835997e-112	0.839010100312859	0.187	0.053	1.17106772334972e-107	B_Cell	Tmem131l
Lrrc58	3.93930234388287e-112	-0.780737716282962	0.084	0.414	1.22327155684595e-107	B_Cell	Lrrc58
Pttg1ip	1.98200378833532e-111	-0.720478092469429	0.103	0.445	6.15471636391768e-107	B_Cell	Pttg1ip
Tcf4	2.57588714468911e-111	-1.23419016990592	0.353	0.649	7.99890235040308e-107	B_Cell	Tcf4
Ahnak	4.43456189632428e-111	-0.817659600049606	0.025	0.322	1.37706450566558e-106	B_Cell	Ahnak
Adgrf5	4.94613994840959e-111	-2.19714850820744	0.022	0.31	1.53592483817963e-106	B_Cell	Adgrf5
Aff3	6.25987858174473e-111	0.882237854230879	0.245	0.084	1.94388009598919e-106	B_Cell	Aff3
Rab12	8.65229257373416e-111	-0.748897283492619	0.046	0.356	2.68679641292167e-106	B_Cell	Rab12
Pcolce	1.10040716416711e-110	-1.90260369178208	0.013	0.297	3.41709436688814e-106	B_Cell	Pcolce
Eid1	1.43923171667991e-110	-0.77253453033433	0.112	0.453	4.46924624980612e-106	B_Cell	Eid1
Tgfbi	1.51950088529127e-110	-1.44011009626396	0.009	0.294	4.71850609909498e-106	B_Cell	Tgfbi
Comt	2.91103253285192e-110	-0.739188362758848	0.055	0.369	9.03962932426507e-106	B_Cell	Comt
Mprip	3.5229865448198e-110	-0.891781891761536	0.112	0.448	1.09399301176289e-105	B_Cell	Mprip
Selenof	6.59056882465135e-110	-0.897416471882403	0.421	0.696	2.04656933711898e-105	B_Cell	Selenof
Cox7a2l	7.29995408589318e-110	1.02181428915234	0.68	0.56	2.26685474229241e-105	B_Cell	Cox7a2l
Amotl1	1.72714007151372e-109	-0.872758290995328	0.013	0.298	5.36328806407154e-105	B_Cell	Amotl1
Copz2	2.21466320264517e-109	-0.862693764249742	0.007	0.289	6.87719364317404e-105	B_Cell	Copz2
Gng12	2.25869489735294e-109	-0.692704299806421	0.057	0.369	7.01392526475008e-105	B_Cell	Gng12
Nupr1	2.93130913182541e-109	-1.52423708753123	0.007	0.287	9.10259424705745e-105	B_Cell	Nupr1
Ecm2	3.57020898522511e-109	-1.03237584394576	0.007	0.288	1.10865699618195e-104	B_Cell	Ecm2
Nbl1	3.9607237962381e-109	-1.73044557543757	0.011	0.293	1.22992356044582e-104	B_Cell	Nbl1
Tmem109	8.47627614553538e-109	-0.767922692000155	0.072	0.393	2.6321380314731e-104	B_Cell	Tmem109
Polm	1.61832784447015e-108	0.666479333593123	0.127	0.027	5.02539345543317e-104	B_Cell	Polm
Ctnnb1	1.93636995076168e-108	-1.02241786723619	0.261	0.604	6.01300960810024e-104	B_Cell	Ctnnb1
Tmed3	3.22964503339392e-108	-0.942142410457864	0.09	0.407	1.00290167221981e-103	B_Cell	Tmed3
Nr4a2	3.27068134843171e-108	-1.56462649944563	0.029	0.319	1.0156446791285e-103	B_Cell	Nr4a2
Ptpn12	3.44244094894534e-108	-0.772560572826223	0.046	0.352	1.068981187876e-103	B_Cell	Ptpn12
Col1a1	7.08893909038563e-108	-4.37567911079859	0.087	0.378	2.20132825573745e-103	B_Cell	Col1a1
Ddx3x	7.13530778230268e-108	-0.997102877863261	0.358	0.684	2.21572712563845e-103	B_Cell	Ddx3x
Rnase4	7.96745704076211e-108	-1.39449886995651	0.013	0.294	2.47413443486786e-103	B_Cell	Rnase4
Nckap1	1.0302812677816e-107	-0.786937350911137	0.009	0.289	3.19933242084219e-103	B_Cell	Nckap1
Mxra8	1.68679728370256e-107	-1.11131656697264	0.004	0.28	5.23801160508155e-103	B_Cell	Mxra8
Plod1	2.07811808668254e-107	-0.784816085866893	0.01	0.292	6.45318009457529e-103	B_Cell	Plod1
Ndrg1	2.22218135562479e-107	-1.09622498417886	0.049	0.348	6.90053976362166e-103	B_Cell	Ndrg1
Dhrs7	2.43862016917613e-107	-0.732912131647106	0.048	0.353	7.57264721134263e-103	B_Cell	Dhrs7
Clstn1	6.14707518849935e-107	-0.820447167453825	0.009	0.288	1.9088512582847e-102	B_Cell	Clstn1
Cltb	6.54643298223015e-107	-0.743606374173412	0.033	0.326	2.03286383397193e-102	B_Cell	Cltb
Picalm	6.68655559306136e-107	-0.809678236852223	0.205	0.564	2.07637610831334e-102	B_Cell	Picalm
Hdlbp	1.03197232267275e-106	-0.807785738713886	0.125	0.457	3.2045836535957e-102	B_Cell	Hdlbp
Tgfbr3	1.16239838005019e-106	-0.951277254243451	0.013	0.294	3.60959568956986e-102	B_Cell	Tgfbr3
Ppfibp1	2.16204565223692e-106	-0.796292859593479	0.013	0.295	6.71380036389131e-102	B_Cell	Ppfibp1
Tmem256	2.52533087150677e-106	-0.720247996842448	0.165	0.512	7.84190995528997e-102	B_Cell	Tmem256
Supt4a	3.21790371298062e-106	1.09629369775531	0.566	0.417	9.99255639991872e-102	B_Cell	Supt4a
Ets2	3.30316532335701e-106	-1.09141704121427	0.105	0.423	1.02573192786205e-101	B_Cell	Ets2
Rtn4	3.40279230455273e-106	-0.816975514384862	0.228	0.572	1.05666909433276e-101	B_Cell	Rtn4
Isg15	3.58441485063784e-106	-1.83319356719471	0.043	0.333	1.11306834356857e-101	B_Cell	Isg15
Tgm2	5.44457886788944e-106	-1.17317634749801	0.01	0.285	1.69070507584571e-101	B_Cell	Tgm2
Ralb	6.20705065816835e-106	-0.772298617985202	0.02	0.305	1.92747544088102e-101	B_Cell	Ralb
Plxnd1	1.05903377941382e-105	-1.10815870281017	0.041	0.332	3.28861759521375e-101	B_Cell	Plxnd1
Pde7a	1.29397141954971e-105	0.953301802818581	0.246	0.089	4.01816944912771e-101	B_Cell	Pde7a
Rpl15	1.93915160484801e-105	0.753386525577096	0.821	0.688	6.02164747853453e-101	B_Cell	Rpl15
Dcn	2.06233229499155e-105	-4.70467988285425	0.079	0.363	6.40416047563727e-101	B_Cell	Dcn
Ryk	2.13263710875259e-105	-0.735677585651887	0.009	0.285	6.62247801380942e-101	B_Cell	Ryk
Slamf7	2.68761356155774e-105	0.840617445097841	0.212	0.066	8.34584639270526e-101	B_Cell	Slamf7
Cebpb	3.01809709268558e-105	-2.03192775795754	0.228	0.534	9.37209690191653e-101	B_Cell	Cebpb
Sptan1	6.3359362963809e-105	-0.885807101887202	0.121	0.449	1.96749829811516e-100	B_Cell	Sptan1
Nfkbiz	6.90041434692054e-105	-1.21225348387071	0.106	0.417	2.14278566714923e-100	B_Cell	Nfkbiz
Nfil3	1.01745733651286e-104	-0.799669431109096	0.013	0.29	3.15951026707338e-100	B_Cell	Nfil3
Tceal8	1.10300334603295e-104	-0.769128853145955	0.025	0.309	3.42515629043611e-100	B_Cell	Tceal8
Flt1	1.43905459636687e-104	-2.29607856649158	0.025	0.301	4.46869623809803e-100	B_Cell	Flt1
H1f0	2.03275067243905e-104	-0.882149743662206	0.024	0.307	6.31230066312499e-100	B_Cell	H1f0
Itga4	3.13708612523296e-104	0.899232492761042	0.293	0.116	9.7415935446859e-100	B_Cell	Itga4
Col5a2	4.22531171590244e-104	-2.00932880329897	0.01	0.281	1.31208604713918e-99	B_Cell	Col5a2
Ccdc85b	5.07118381249541e-104	-0.950322201537932	0.099	0.416	1.5747547092942e-99	B_Cell	Ccdc85b
Pltp	5.60405333524751e-104	-1.51530892944127	0.032	0.314	1.74022668219441e-99	B_Cell	Pltp
Igf1	5.74968810319588e-104	-1.8368449529379	0.009	0.279	1.78545064668542e-99	B_Cell	Igf1
Tspan4	1.13085994155754e-103	-0.747592185619606	0.006	0.276	3.51165937651862e-99	B_Cell	Tspan4
Vat1	1.91941256771945e-103	-0.753306913775721	0.037	0.326	5.96035184653922e-99	B_Cell	Vat1
Dennd5a	2.37918632843063e-103	-0.70548719257677	0.075	0.389	7.38808730567562e-99	B_Cell	Dennd5a
Rora	3.48568030870916e-103	-0.93761625259282	0.01	0.281	1.08240830626345e-98	B_Cell	Rora
Ctnnd1	3.84830979468561e-103	-0.758644044773077	0.011	0.283	1.19501564054372e-98	B_Cell	Ctnnd1
Thra	3.96611199800824e-103	-0.752729399348092	0.024	0.304	1.2315967587415e-98	B_Cell	Thra
Ptprb	1.21952713002999e-102	-2.21177573238707	0.026	0.299	3.78699759688212e-98	B_Cell	Ptprb
Rcn3	1.91167838847722e-102	-1.18321758651052	0.012	0.281	5.93633489973831e-98	B_Cell	Rcn3
Jam2	2.21441445826051e-102	-1.53924705692036	0.028	0.304	6.87642121723635e-98	B_Cell	Jam2
Atp2b4	2.5204594740247e-102	-0.946795790407112	0.021	0.295	7.82678280468889e-98	B_Cell	Atp2b4
Auts2	8.86724391844508e-102	-0.876558434681158	0.009	0.277	2.75354525399475e-97	B_Cell	Auts2
Tcf15	1.08540262150484e-101	-2.06958215831616	0.022	0.292	3.37050076055899e-97	B_Cell	Tcf15
Igf1r	1.25309322009711e-101	-0.83318548576796	0.022	0.297	3.89123037636755e-97	B_Cell	Igf1r
Smap2	1.49662151642059e-101	1.18541502312346	0.417	0.234	4.64745879494085e-97	B_Cell	Smap2
Ckap4	2.2183926134136e-101	-0.916458920841917	0.054	0.344	6.88877458243326e-97	B_Cell	Ckap4
Col6a1	2.74379885486156e-101	-2.18488064527246	0.016	0.282	8.5203185840016e-97	B_Cell	Col6a1
Capns1	3.7700105090125e-101	-0.756142856475265	0.273	0.618	1.17070136336365e-96	B_Cell	Capns1
Dab2ip	5.08898417182656e-101	-0.950359563597208	0.025	0.3	1.5802822548773e-96	B_Cell	Dab2ip
Ecm1	5.18691918275686e-101	-1.32111316474634	0.007	0.271	1.61069401382149e-96	B_Cell	Ecm1
Vcl	5.66033347613573e-101	-0.785156137688482	0.043	0.331	1.75770335434443e-96	B_Cell	Vcl
Errfi1	6.42857553388758e-101	-1.34140682603967	0.018	0.289	1.99626556053811e-96	B_Cell	Errfi1
Trim47	6.48223478327039e-101	-0.817353525502578	0.006	0.27	2.01292836724895e-96	B_Cell	Trim47
Lims2	9.69427146259565e-101	-1.47846981029187	0.016	0.284	3.01036211727983e-96	B_Cell	Lims2
Htra1	1.7766500965006e-100	-1.20741224546113	0.006	0.269	5.5170315446633e-96	B_Cell	Htra1
Ptprg	1.78193822278707e-100	-1.06182575057664	0.013	0.28	5.53345276322069e-96	B_Cell	Ptprg
Tubb6	2.1951699574684e-100	-0.769652987264709	0.004	0.267	6.81666126892661e-96	B_Cell	Tubb6
Gda	2.20511720808685e-100	-1.09265512630069	0.018	0.286	6.84755046627211e-96	B_Cell	Gda
Grina	2.85532514859217e-100	-0.924689576698896	0.1	0.414	8.86664118392328e-96	B_Cell	Grina
Fbn1	3.47135014733122e-100	-1.6442501429069	0.008	0.271	1.07795836125076e-95	B_Cell	Fbn1
Eef1b2	5.22163276210333e-100	0.659380258982596	0.833	0.692	1.62147362161595e-95	B_Cell	Eef1b2
Inpp5d	8.20958888203606e-100	0.935815500899198	0.304	0.129	2.54932363553866e-95	B_Cell	Inpp5d
Bcam	8.28365640037062e-100	-1.40313271938196	0.007	0.269	2.57232382200709e-95	B_Cell	Bcam
Ecscr	1.15923068078366e-99	-1.31875726363712	0.019	0.286	3.59975903303751e-95	B_Cell	Ecscr
Trim11	5.56710443869115e-99	0.881357108126045	0.223	0.077	1.72875294134676e-94	B_Cell	Trim11
Mgp	6.97394292940794e-99	-3.91435050184386	0.079	0.357	2.16561849786905e-94	B_Cell	Mgp
Pkd2	1.21894844943673e-98	-0.798803118332083	0.006	0.266	3.78520062003587e-94	B_Cell	Pkd2
Sdc3	1.81822948220261e-98	-0.962961692832538	0.01	0.271	5.64614801108376e-94	B_Cell	Sdc3
Ldha	1.87664156819198e-98	-0.827568918827927	0.3	0.626	5.82753506170657e-94	B_Cell	Ldha
Cryab	2.61759727164599e-98	-1.53493696873778	0.008	0.268	8.12842480764228e-94	B_Cell	Cryab
Slc39a1	2.78211049570311e-98	-0.733235039977429	0.114	0.431	8.63928772230686e-94	B_Cell	Slc39a1
Ms4a4c	2.92630752689706e-98	0.592666953637094	0.179	0.05	9.08706276327345e-94	B_Cell	Ms4a4c
Gas1	4.46812039407501e-98	-1.92760340841615	0.006	0.263	1.38748542597211e-93	B_Cell	Gas1
Rexo2	5.4540272109622e-98	-0.68112031516501	0.136	0.461	1.69363906982009e-93	B_Cell	Rexo2
Ciita	6.73540905357749e-98	0.687063729000699	0.134	0.032	2.09154657340742e-93	B_Cell	Ciita
S1pr4	1.62632399201994e-97	0.768239942427723	0.237	0.084	5.05022389241952e-93	B_Cell	S1pr4
Mt2	1.65767934712142e-97	-1.69974587524383	0.013	0.273	5.14759167661614e-93	B_Cell	Mt2
Kdr	2.16570009920212e-97	-2.09074059069471	0.024	0.287	6.72514851805235e-93	B_Cell	Kdr
Hcls1	3.2911098088794e-97	0.879012497010867	0.363	0.172	1.02198832895132e-92	B_Cell	Hcls1
Map1b	8.58114525716937e-97	-0.93947687872875	0.008	0.265	2.6647030367088e-92	B_Cell	Map1b
Serpinf1	1.00027655500901e-96	-2.75546192819699	0.027	0.286	3.10615878626947e-92	B_Cell	Serpinf1
Smco4	1.20301747490979e-96	-1.11645605555785	0.072	0.361	3.73573016483736e-92	B_Cell	Smco4
Rarres2	1.41797837509244e-96	-1.39042580012799	0.007	0.261	4.40324824817454e-92	B_Cell	Rarres2
Rgs2	1.84419854290985e-96	1.20655884834503	0.459	0.264	5.72678973529797e-92	B_Cell	Rgs2
Tmem176a	2.15560952488525e-96	-0.996504470511151	0.031	0.298	6.69381425762618e-92	B_Cell	Tmem176a
Leprot	2.19263835399666e-96	-0.660991305812864	0.065	0.359	6.80879988066582e-92	B_Cell	Leprot
Spred1	2.50797852016352e-96	-0.680927079587004	0.017	0.282	7.78802569866378e-92	B_Cell	Spred1
Kdelr2	2.80756341638392e-96	-0.784363259443957	0.151	0.467	8.71832667689698e-92	B_Cell	Kdelr2
Dock2	3.36579851907692e-96	0.937969414882582	0.273	0.11	1.04518141412895e-91	B_Cell	Dock2
Crim1	9.14892550123451e-96	-1.02141181084186	0.022	0.283	2.84101583589835e-91	B_Cell	Crim1
Cnpy2	9.8298082350652e-96	-0.676450878145423	0.093	0.394	3.0524503512348e-91	B_Cell	Cnpy2
Myo10	9.92645972189756e-96	-1.17737398188012	0.019	0.28	3.08246353744085e-91	B_Cell	Myo10
Parva	1.37074027802597e-95	-0.673120914117372	0.003	0.254	4.25655978535405e-91	B_Cell	Parva
Nucb1	1.80242723761149e-95	-0.630922535783572	0.102	0.414	5.59707730095496e-91	B_Cell	Nucb1
Atp1a1	1.99217876927213e-95	-0.716428794708239	0.128	0.45	6.18631273222076e-91	B_Cell	Atp1a1
Axl	2.1198539424286e-95	-0.945021084723258	0.003	0.254	6.58278244742352e-91	B_Cell	Axl
Cdc42bpa	3.8247502822476e-95	-0.774032605933511	0.013	0.269	1.18769970514635e-90	B_Cell	Cdc42bpa
Dpysl3	4.11988554289622e-95	-0.937739171596511	0.01	0.264	1.27934805763556e-90	B_Cell	Dpysl3
Asah1	8.18627377214069e-95	-0.635516574184357	0.081	0.38	2.54208359446285e-90	B_Cell	Asah1
Dbi	9.33396749028524e-95	-0.953212163049963	0.263	0.594	2.89847692475827e-90	B_Cell	Dbi
Marcks	3.50130260699209e-94	-1.06514662195246	0.403	0.663	1.08725949854925e-89	B_Cell	Marcks
Lamc1	3.61425082072923e-94	-0.851495082529534	0.046	0.319	1.12233330736105e-89	B_Cell	Lamc1
Fkbp7	6.21364637660386e-94	-0.77984790036647	0.015	0.271	1.9295236093268e-89	B_Cell	Fkbp7
Atp2a3	8.87333427457682e-94	0.823901193217871	0.269	0.105	2.75543649228434e-89	B_Cell	Atp2a3
Uqcr11	1.16224588011008e-93	-0.859454069963398	0.32	0.646	3.60912213150583e-89	B_Cell	Uqcr11
Cdc42bpb	1.46309437267144e-93	-0.732490933689504	0.011	0.264	4.54334695545662e-89	B_Cell	Cdc42bpb
Lhfp	3.09757444710497e-93	-0.942995758232201	0.005	0.253	9.61889793059507e-89	B_Cell	Lhfp
Thbs1	3.57962542816494e-93	-1.9206346437256	0.015	0.266	1.11158108420806e-88	B_Cell	Thbs1
Rps27l	1.55219194496775e-92	-0.775708584020526	0.301	0.618	4.82002164670835e-88	B_Cell	Rps27l
Hpcal1	2.27945708115969e-92	-0.685333815497749	0.028	0.291	7.07839807412518e-88	B_Cell	Hpcal1
Lama4	2.5536227777441e-92	-0.859635873866822	0.013	0.264	7.92976481172877e-88	B_Cell	Lama4
Rab6a	3.4073491195204e-92	-0.707165905947601	0.137	0.453	1.05808412208467e-87	B_Cell	Rab6a
Myl12a	4.16408711622379e-92	-0.910155687071397	0.503	0.738	1.29307397220097e-87	B_Cell	Myl12a
Fscn1	6.53097560267598e-92	-0.918559026238584	0.011	0.26	2.02806385389897e-87	B_Cell	Fscn1
Pxdn	7.27974793508304e-92	-0.857721355749667	0.011	0.26	2.26058012628134e-87	B_Cell	Pxdn
Uap1	7.9823235337538e-92	-0.908636962004298	0.062	0.341	2.47875092693657e-87	B_Cell	Uap1
Lgals3	8.02827911180747e-92	-1.97265843529924	0.044	0.305	2.49302151258957e-87	B_Cell	Lgals3
Fxyd1	9.20414829820671e-92	-1.02568466212921	0.002	0.245	2.85816417104213e-87	B_Cell	Fxyd1
Golim4	1.20865502139888e-91	-0.626476079806835	0.021	0.277	3.75323643794994e-87	B_Cell	Golim4
Amotl2	2.31729116319405e-91	-0.884064833004266	0.013	0.261	7.19588424906648e-87	B_Cell	Amotl2
Gnas	2.88423800854204e-91	-0.899009031211195	0.814	0.865	8.95642428792559e-87	B_Cell	Gnas
Dnajc3	3.03995375158398e-91	-0.659326856375782	0.171	0.495	9.43996838479372e-87	B_Cell	Dnajc3
Lasp1	3.53934188951007e-91	-0.637742977854346	0.086	0.379	1.09907183694956e-86	B_Cell	Lasp1
Crip1	5.26795485438748e-91	-1.28612948360445	0.618	0.758	1.63585802093295e-86	B_Cell	Crip1
Chmp2a	7.72643790307571e-91	-0.636505153201817	0.24	0.59	2.3992907620421e-86	B_Cell	Chmp2a
Ndel1	8.86630860569477e-91	-0.746841871007929	0.134	0.447	2.7532548113264e-86	B_Cell	Ndel1
Tmem59	9.67196403374961e-91	-0.744515718476496	0.346	0.658	3.00343499140027e-86	B_Cell	Tmem59
Rnd3	1.18842424622695e-90	-0.837306898309044	0.007	0.252	3.69041381180854e-86	B_Cell	Rnd3
Pgrmc1	1.24603160832892e-90	-0.694718524974128	0.108	0.407	3.8693019533438e-86	B_Cell	Pgrmc1
Egln1	1.47946738423404e-90	-0.659557250044915	0.08	0.37	4.59419006826196e-86	B_Cell	Egln1
Pgls	2.90074813633232e-90	1.28304749669683	0.539	0.412	9.00769318775275e-86	B_Cell	Pgls
Parp1	3.09271082992277e-90	0.769144197830424	0.214	0.077	9.60379494015919e-86	B_Cell	Parp1
Xdh	4.19247558729789e-90	-0.96308258960439	0.012	0.257	1.30188944412361e-85	B_Cell	Xdh
Tuba1b	5.67215866182087e-90	-0.82426348626459	0.307	0.621	1.76137542925523e-85	B_Cell	Tuba1b
Tmem205	6.57113008674636e-90	-0.558380786607912	0.007	0.249	2.04053302583735e-85	B_Cell	Tmem205
Hmox1	8.55643261846042e-90	-1.3534257138802	0.013	0.257	2.65702902101052e-85	B_Cell	Hmox1
Oxct1	1.10616545909664e-89	-0.661811905906168	0.06	0.337	3.4349756001328e-85	B_Cell	Oxct1
Arhgap31	1.46516246852188e-89	-0.864217446319515	0.052	0.32	4.54976901350098e-85	B_Cell	Arhgap31
Stambpl1	1.57297200412997e-89	0.917206074813538	0.196	0.067	4.88454996442479e-85	B_Cell	Stambpl1
Uqcrh	1.83563102774375e-89	0.713786407465389	0.792	0.677	5.70018503045266e-85	B_Cell	Uqcrh
Palld	2.41178710819061e-89	-1.1561193468887	0.007	0.249	7.48932250706429e-85	B_Cell	Palld
Slc29a1	3.25964316569941e-89	-0.624090815033151	0.037	0.296	1.01221699224464e-84	B_Cell	Slc29a1
Grb10	4.90656009369075e-89	-0.746427934599458	0.01	0.251	1.52363410589379e-84	B_Cell	Grb10
Tmbim1	5.08600086847085e-89	-0.602902120307507	0.011	0.255	1.57935584968625e-84	B_Cell	Tmbim1
Fzd4	6.57731485773623e-89	-0.927874041570144	0.012	0.254	2.04245358277283e-84	B_Cell	Fzd4
Cped1	7.4743940297474e-89	-0.770445519207619	0.007	0.245	2.32102357805746e-84	B_Cell	Cped1
Aspn	1.04668987538665e-88	-2.34048739433683	0.01	0.248	3.25028607003817e-84	B_Cell	Aspn
Fam198b	1.21991846458327e-88	-0.906645623791718	0.007	0.247	3.78821280807042e-84	B_Cell	Fam198b
Ackr3	1.307801922449e-88	-1.13844019328799	0.013	0.254	4.06111730978087e-84	B_Cell	Ackr3
Serinc1	1.45342303137742e-88	-0.62915609140362	0.17	0.491	4.51331453933631e-84	B_Cell	Serinc1
Tns2	1.86897396711553e-88	-0.791156047170515	0.013	0.256	5.80372486008384e-84	B_Cell	Tns2
Sdc2	2.10788738981386e-88	-0.965259309297844	0.004	0.24	6.54562271158897e-84	B_Cell	Sdc2
Gnaq	2.36197131184399e-88	-0.573027201531358	0.062	0.337	7.33462951466913e-84	B_Cell	Gnaq
Phlda1	2.98788182228983e-88	-0.968337080192753	0.058	0.325	9.27826942275659e-84	B_Cell	Phlda1
Cd300lg	3.97553043784506e-88	-1.67682439823593	0.02	0.263	1.23452146686403e-83	B_Cell	Cd300lg
Metrnl	4.46493679209375e-88	-0.815277242402993	0.01	0.251	1.38649682204887e-83	B_Cell	Metrnl
Col6a2	5.07787027751233e-88	-1.74199088287366	0.011	0.249	1.5768310572759e-83	B_Cell	Col6a2
Lzts2	6.2939544131366e-88	-0.678591783641586	0.01	0.251	1.95446166391131e-83	B_Cell	Lzts2
Rnf11	8.60228533261216e-88	-0.612336551478609	0.09	0.377	2.67126766433605e-83	B_Cell	Rnf11
Aebp1	9.48750019526932e-88	-1.81299953247664	0.006	0.241	2.94615343563698e-83	B_Cell	Aebp1
Lix1l	1.7814118451423e-87	-0.592025432654816	0.007	0.244	5.53181820272038e-83	B_Cell	Lix1l
Pfn1	1.86075846638957e-87	0.539430783330557	0.903	0.781	5.77821326567952e-83	B_Cell	Pfn1
4930523C07Rik	2.83568011841211e-87	1.01020549877367	0.499	0.32	8.80563747170513e-83	B_Cell	4930523C07Rik
Fgl2	3.70697265412954e-87	-1.33334549662616	0.007	0.243	1.15112621828684e-82	B_Cell	Fgl2
Jcad	5.38382334276283e-87	-0.886854258896797	0.022	0.266	1.67183866262814e-82	B_Cell	Jcad
Hexa	6.35249454897682e-87	-0.818352121582079	0.093	0.373	1.97264013229377e-82	B_Cell	Hexa
Camk2n1	9.14339053499604e-87	-0.805614774970256	0.013	0.251	2.83929706283232e-82	B_Cell	Camk2n1
Igfbp6	1.65969951748715e-86	-2.91136863000603	0.025	0.262	5.15386491165284e-82	B_Cell	Igfbp6
Emcn	1.79337305090599e-86	-1.61556214406122	0.019	0.258	5.56896133497837e-82	B_Cell	Emcn
Syne1	2.1163097283651e-86	-0.780769893294997	0.023	0.269	6.57177659949216e-82	B_Cell	Syne1
Tagln2	2.6968350806337e-86	-0.868353607396903	0.404	0.669	8.37448197589183e-82	B_Cell	Tagln2
Sdc4	3.303438363958e-86	0.716764108557828	0.525	0.325	1.02581671515988e-81	B_Cell	Sdc4
Lman1	3.98392077905133e-86	-0.573316744089774	0.081	0.36	1.23712691951881e-81	B_Cell	Lman1
Paip2	4.02587130312793e-86	0.915611615711277	0.647	0.57	1.25015381576032e-81	B_Cell	Paip2
Arid5b	4.4773290426614e-86	-0.906471310865144	0.151	0.443	1.39034498761764e-81	B_Cell	Arid5b
Tnfaip1	5.75495188919783e-86	-0.718433917469771	0.057	0.321	1.7870852101526e-81	B_Cell	Tnfaip1
Sec14l1	6.57952083263391e-86	-0.673547458970449	0.031	0.281	2.04313860415781e-81	B_Cell	Sec14l1
Dab2	1.25201754520458e-85	-0.943139139600802	0.004	0.234	3.88789008312377e-81	B_Cell	Dab2
Sertad1	1.30370510294635e-85	-0.84183973658116	0.226	0.54	4.04839545617929e-81	B_Cell	Sertad1
C1qtnf9	1.32660522920088e-85	-1.69489038909456	0.022	0.26	4.1195072182375e-81	B_Cell	C1qtnf9
Hook3	1.35540245759853e-85	-0.613271440994314	0.098	0.387	4.20893125158071e-81	B_Cell	Hook3
Plxdc2	1.3720413022657e-85	-1.09449789722182	0.006	0.237	4.26059985592567e-81	B_Cell	Plxdc2
Psap	2.09330973599507e-85	-1.05834697460621	0.442	0.7	6.50035472318548e-81	B_Cell	Psap
Npm1	2.19203115427795e-85	0.590578365288505	0.832	0.691	6.80691434337931e-81	B_Cell	Npm1
Svil	2.51428845227182e-85	-0.667369468371525	0.054	0.317	7.80761993083969e-81	B_Cell	Svil
Rin2	2.88238489995753e-85	-0.659192339844352	0.007	0.24	8.95066982983813e-81	B_Cell	Rin2
Ogn	3.33099006274152e-85	-2.21945525220012	0.013	0.247	1.03437234418312e-80	B_Cell	Ogn
Spr	3.52675052230684e-85	-0.595148958190421	0.017	0.257	1.09516183969194e-80	B_Cell	Spr
Slk	3.86704931881282e-85	-0.602112150554208	0.096	0.382	1.20083482497095e-80	B_Cell	Slk
Ctla2a	3.90660076827608e-85	-1.78133224629125	0.018	0.252	1.21311673657277e-80	B_Cell	Ctla2a
Crtap	5.57310763911919e-85	-0.599712827560089	0.008	0.239	1.73061711517568e-80	B_Cell	Crtap
Tmem88	5.67126590904179e-85	-1.07822538497301	0.022	0.26	1.76109820273475e-80	B_Cell	Tmem88
Pdgfa	7.34171389353042e-85	-0.894347483459999	0.003	0.231	2.279822415358e-80	B_Cell	Pdgfa
Epn2	9.93023322031545e-85	-0.779394916166258	0.01	0.243	3.08363532190456e-80	B_Cell	Epn2
Fam102b	1.56112211112094e-84	-0.685169543626447	0.024	0.267	4.84775249166386e-80	B_Cell	Fam102b
Abi3bp	1.94730218512136e-84	-1.93979876734639	0.008	0.238	6.04695747545736e-80	B_Cell	Abi3bp
Csrp1	2.10548540478575e-84	-1.15024217509635	0.146	0.427	6.5381638274812e-80	B_Cell	Csrp1
Snx20	3.21508245688684e-84	0.778631190841806	0.269	0.113	9.98379555337071e-80	B_Cell	Snx20
Col5a1	4.25847380248125e-84	-1.56134966056661	0.01	0.239	1.3223838698845e-79	B_Cell	Col5a1
Nbeal1	4.63396200520274e-84	-0.690821495608199	0.083	0.359	1.43898422147561e-79	B_Cell	Nbeal1
Lifr	5.35727817901366e-84	-0.876580797735649	0.013	0.245	1.66359559292911e-79	B_Cell	Lifr
Stx12	5.39719299080217e-84	-0.557197340878059	0.05	0.311	1.6759903394338e-79	B_Cell	Stx12
Prelp	5.63249668498251e-84	-1.42428056846724	0.006	0.234	1.74905919558762e-79	B_Cell	Prelp
Iigp1	7.36437622207988e-84	-1.99530234960361	0.022	0.257	2.28685974824247e-79	B_Cell	Iigp1
Podxl	7.52414439879853e-84	-1.66278343824665	0.023	0.257	2.33647256015891e-79	B_Cell	Podxl
Ndufb9	7.99573019245748e-84	-0.73829967953384	0.298	0.623	2.48291409666382e-79	B_Cell	Ndufb9
Ccdc80	9.10892147256461e-84	-1.18879066426241	0.005	0.232	2.82859338487549e-79	B_Cell	Ccdc80
Rap2a	1.01942376575086e-83	-0.548946379354315	0.01	0.242	3.16561661978615e-79	B_Cell	Rap2a
Btf3	1.23927933542765e-83	0.655452676318641	0.781	0.703	3.84833412030348e-79	B_Cell	Btf3
Snx30	1.59418189352799e-83	0.834013559940644	0.208	0.076	4.95041303397247e-79	B_Cell	Snx30
Gpx3	2.23099612997594e-83	-2.21716429799054	0.013	0.244	6.92791228241428e-79	B_Cell	Gpx3
Adgrl4	2.3162034729672e-83	-1.46679041872914	0.019	0.25	7.19250664460505e-79	B_Cell	Adgrl4
Tnfrsf12a	3.08987092412339e-83	-0.944677963343983	0.067	0.327	9.59497618068037e-79	B_Cell	Tnfrsf12a
Tec	3.13350161519055e-83	0.781488875226193	0.211	0.077	9.73046256565122e-79	B_Cell	Tec
Map4	3.87561832060934e-83	-0.618854272409615	0.074	0.345	1.20349575709882e-78	B_Cell	Map4
F11r	4.0814989883445e-83	-1.15672126375963	0.018	0.249	1.26742788085062e-78	B_Cell	F11r
Gna11	5.0664430250152e-83	-0.650172801356511	0.104	0.388	1.57328255255797e-78	B_Cell	Gna11
Pam	1.32714379833734e-82	-0.608740144585986	0.005	0.231	4.12117963697693e-78	B_Cell	Pam
Hip1	1.83709710777859e-82	-0.722744095619639	0.017	0.25	5.70473764878486e-78	B_Cell	Hip1
Furin	2.15061970496729e-82	-0.566949855444077	0.051	0.309	6.67831936983492e-78	B_Cell	Furin
Slc43a3	3.58535847929366e-82	-0.920880407128747	0.041	0.282	1.11336136857506e-77	B_Cell	Slc43a3
Ccdc88a	3.81733826853809e-82	-0.627086506767867	0.056	0.315	1.18539805252913e-77	B_Cell	Ccdc88a
Igfbp5	4.27120026123437e-82	-2.67565015879958	0.016	0.243	1.32633581712111e-77	B_Cell	Igfbp5
Mettl9	4.72515243738287e-82	-0.507015484448517	0.07	0.34	1.4673015863805e-77	B_Cell	Mettl9
Itm2a	6.16387145923286e-82	-1.74732836723221	0.019	0.248	1.91406700423558e-77	B_Cell	Itm2a
Snx5	7.63852049803474e-82	0.983878159984141	0.478	0.314	2.37198977025473e-77	B_Cell	Snx5
Dstn	7.75119595545403e-82	-0.70641047191176	0.029	0.269	2.40697888004714e-77	B_Cell	Dstn
Rtl8b	9.10142945832122e-82	-0.746995860237956	0.014	0.243	2.82626688969249e-77	B_Cell	Rtl8b
Snx2	1.25316152284126e-81	0.926744731544532	0.482	0.329	3.89144247687897e-77	B_Cell	Snx2
Rbpms	1.57732566362574e-81	-0.908488878332902	0.035	0.273	4.898069383257e-77	B_Cell	Rbpms
Atp5j	1.62021117616377e-81	-0.788020901741294	0.495	0.742	5.03124176534134e-77	B_Cell	Atp5j
Rarg	1.67909764801651e-81	-0.627821453695252	0.003	0.224	5.21410192638566e-77	B_Cell	Rarg
Olfml2b	1.8946125697605e-81	-0.778458218680199	0.005	0.228	5.88334041287728e-77	B_Cell	Olfml2b
Tcn2	1.95697785320584e-81	-0.621578018349135	0.047	0.299	6.07700332756009e-77	B_Cell	Tcn2
Gabarapl1	2.14695175491724e-81	-0.522948282597475	0.063	0.325	6.66692928454451e-77	B_Cell	Gabarapl1
Agap1	2.66641747915689e-81	-0.625359722915075	0.008	0.233	8.28002619802588e-77	B_Cell	Agap1
Sox18	2.92181040412939e-81	-1.58039237204876	0.013	0.238	9.07309784794298e-77	B_Cell	Sox18
Pmf1	3.18155843498422e-81	0.906519540290428	0.212	0.08	9.87969340815649e-77	B_Cell	Pmf1
Timp4	4.0935469000937e-81	-2.34834665516656	0.027	0.257	1.2711691188861e-76	B_Cell	Timp4
Cmtm3	4.97555806828953e-81	-0.532204867737989	0.014	0.243	1.54506004694595e-76	B_Cell	Cmtm3
Spry1	5.29283885330927e-81	-0.98848570684507	0.02	0.25	1.64358524911813e-76	B_Cell	Spry1
Was	8.34318760202019e-81	0.745602458752911	0.233	0.093	2.59081004605533e-76	B_Cell	Was
Myct1	1.28436095931343e-80	-1.36575040382634	0.016	0.242	3.98832608695601e-76	B_Cell	Myct1
Hbegf	1.49595107336309e-80	-1.05529968554333	0.01	0.234	4.64537686811439e-76	B_Cell	Hbegf
P4hb	1.72591883968166e-80	-0.593817483809174	0.069	0.331	5.35949577286347e-76	B_Cell	P4hb
Gpx8	1.89342524261135e-80	-0.726778233573869	0.004	0.223	5.87965340588101e-76	B_Cell	Gpx8
Fez2	3.37633910145494e-80	-0.722442255284772	0.039	0.28	1.0484545811748e-75	B_Cell	Fez2
Cyba	4.1524307561445e-80	0.58189617258242	0.75	0.588	1.28945432270555e-75	B_Cell	Cyba
Fmo1	5.33107732078928e-80	-1.04611380277347	0.017	0.243	1.65545944042469e-75	B_Cell	Fmo1
Rgl1	9.36410192653936e-80	-0.691410883331934	0.037	0.277	2.90783457124827e-75	B_Cell	Rgl1
Cttn	1.14304330839461e-79	-0.552500160599885	0.008	0.229	3.54949238555777e-75	B_Cell	Cttn
Ilk	1.29556415104063e-79	-0.55522718408373	0.124	0.415	4.02311535822648e-75	B_Cell	Ilk
Zcchc14	1.45620841500787e-79	-0.622077897620289	0.007	0.226	4.52196399112394e-75	B_Cell	Zcchc14
Nrep	1.89985329872812e-79	-0.817803953487243	0.008	0.227	5.89961444854044e-75	B_Cell	Nrep
Wasl	2.11159953831852e-79	-0.563355738793331	0.088	0.359	6.5571500463405e-75	B_Cell	Wasl
Lpar1	2.21996788091056e-79	-0.860171585262276	0.002	0.218	6.89366626059157e-75	B_Cell	Lpar1
Lmo1	2.67556804983901e-79	-0.780497201339145	0.006	0.224	8.30844146516508e-75	B_Cell	Lmo1
Islr	4.02314623857336e-79	-1.21219474661173	0.004	0.22	1.24930760146419e-74	B_Cell	Islr
Anxa4	4.27653360665714e-79	-0.541152362532604	0.027	0.26	1.32799198087524e-74	B_Cell	Anxa4
Fxyd6	4.28401647487822e-79	-1.21938007697919	0.016	0.239	1.33031563594393e-74	B_Cell	Fxyd6
Pdcl3	5.50194657885206e-79	-0.533256412155015	0.135	0.43	1.70851947113093e-74	B_Cell	Pdcl3
P4ha1	6.70485244921875e-79	-0.566726849070828	0.049	0.295	2.0820578310559e-74	B_Cell	P4ha1
Hcfc1r1	7.70443286711877e-79	-0.639918136090765	0.169	0.47	2.39245753822639e-74	B_Cell	Hcfc1r1
Gclm	7.78254074059729e-79	-0.532741301849294	0.046	0.291	2.41671237617768e-74	B_Cell	Gclm
Kif21b	8.76039561343663e-79	0.612346967571773	0.149	0.044	2.72036564984048e-74	B_Cell	Kif21b
Pdlim1	9.90489460891365e-79	-0.883517410936266	0.124	0.39	3.07576692290595e-74	B_Cell	Pdlim1
Abcg2	1.12530789253209e-78	-0.942992057652203	0.018	0.24	3.4944185986799e-74	B_Cell	Abcg2
Lat2	1.18187677562935e-78	0.707341160362611	0.205	0.075	3.67008195136182e-74	B_Cell	Lat2
C1s1	1.2247000271217e-78	-1.16691306335241	0.005	0.221	3.80306099422101e-74	B_Cell	C1s1
Lyn	1.35307576881457e-78	0.907333138251738	0.315	0.155	4.20170618489987e-74	B_Cell	Lyn
Tob1	1.49807093181917e-78	-0.778414527774065	0.133	0.415	4.65195966457806e-74	B_Cell	Tob1
Egfl7	1.58580805019026e-78	-1.37664752031324	0.028	0.253	4.92440973825582e-74	B_Cell	Egfl7
Trip10	1.66822990737829e-78	-0.618760020233721	0.03	0.264	5.18035433138181e-74	B_Cell	Trip10
Map1lc3a	1.77831486062123e-78	-0.828505684852555	0.184	0.472	5.52220113668712e-74	B_Cell	Map1lc3a
Ltbr	1.83251341681566e-78	-0.504211578244821	0.007	0.225	5.69050391323768e-74	B_Cell	Ltbr
Nfkbid	2.56184026581713e-78	1.23663926169838	0.276	0.123	7.95528257744193e-74	B_Cell	Nfkbid
Snx18	3.49057193140442e-78	-0.57786828411474	0.037	0.275	1.08392730185901e-73	B_Cell	Snx18
Nbdy	5.85025509185672e-78	-0.549419881375991	0.037	0.274	1.81667971367427e-73	B_Cell	Nbdy
Apbb2	6.02573532461711e-78	-0.718617504644826	0.029	0.26	1.87117159035335e-73	B_Cell	Apbb2
Smad1	6.84765151870613e-78	-0.666378252900888	0.031	0.262	2.12640122610381e-73	B_Cell	Smad1
Itga6	7.11711766534974e-78	-1.28872824174971	0.052	0.286	2.21007854862106e-73	B_Cell	Itga6
Ptgfrn	7.24513708935152e-78	-0.656194705434612	0.003	0.216	2.24983242035633e-73	B_Cell	Ptgfrn
Sult1a1	7.35964105374635e-78	-1.08261174020147	0.01	0.228	2.28538933641985e-73	B_Cell	Sult1a1
Rpl22l1	9.09584053199142e-78	0.695332686611276	0.774	0.648	2.82453136039929e-73	B_Cell	Rpl22l1
Uchl1	9.36298495230271e-78	0.75585777470643	0.15	0.045	2.90748771723856e-73	B_Cell	Uchl1
Txnrd1	1.30222251580061e-77	-0.623498398055491	0.077	0.336	4.04379157831565e-73	B_Cell	Txnrd1
Antxr1	1.3897212475086e-77	-0.879731010526806	0.004	0.216	4.31550138988846e-73	B_Cell	Antxr1
Eml4	2.31432234941714e-77	0.950299964227816	0.299	0.148	7.18666519164506e-73	B_Cell	Eml4
Cdh13	2.36469052733373e-77	-0.989491616235647	0.013	0.23	7.34307349452942e-73	B_Cell	Cdh13
Maff	3.54933017992405e-77	-0.821615460067275	0.027	0.255	1.10217350077182e-72	B_Cell	Maff
Arl1	4.36643811682948e-77	-0.586061411419476	0.157	0.442	1.35591002841906e-72	B_Cell	Arl1
Jag1	4.56463912533844e-77	-0.845417448779274	0.005	0.218	1.41745738759135e-72	B_Cell	Jag1
Col15a1	5.06934546338591e-77	-1.34239896347423	0.016	0.234	1.57418384674523e-72	B_Cell	Col15a1
Emp2	5.12094736026607e-77	-0.66340699550879	0.006	0.219	1.59020778378342e-72	B_Cell	Emp2
Kctd17	5.17445712259981e-77	-0.585382466339213	0.004	0.216	1.60682417028092e-72	B_Cell	Kctd17
Ltbp3	5.3907941931199e-77	-0.665464633288155	0.005	0.218	1.67400332078952e-72	B_Cell	Ltbp3
Rasal2	8.70410718221336e-77	-0.736705791328365	0.01	0.227	2.70288640329271e-72	B_Cell	Rasal2
Elk3	1.36311622593337e-76	-0.681633474358128	0.123	0.394	4.23288481639088e-72	B_Cell	Elk3
Sept9	1.38912161490539e-76	-0.53258270452485	0.04	0.277	4.31363935076571e-72	B_Cell	Sept9
Snrpg	1.5116461280314e-76	0.846982859810652	0.614	0.521	4.69411472137592e-72	B_Cell	Snrpg
Rasip1	2.13051095940383e-76	-1.15721498016116	0.013	0.227	6.6158756822367e-72	B_Cell	Rasip1
Eif3h	2.96343299365682e-76	0.722692314289699	0.695	0.609	9.20234847520251e-72	B_Cell	Eif3h
Itih5	2.99199574253657e-76	-1.20246803640834	0.014	0.229	9.29104437929882e-72	B_Cell	Itih5
Bicc1	3.43639326583386e-76	-0.875263097601959	0.004	0.213	1.06710320083939e-71	B_Cell	Bicc1
Dock1	3.97318573288004e-76	-0.558432837260724	0.007	0.218	1.23379336563124e-71	B_Cell	Dock1
Scn1b	3.97522185590517e-76	-0.577443296644248	0.003	0.212	1.23442564291423e-71	B_Cell	Scn1b
Plod3	4.35704644582524e-76	-0.500368333979423	0.017	0.237	1.35299363282211e-71	B_Cell	Plod3
Pdgfb	4.64222559631691e-76	-1.06777666493849	0.01	0.222	1.44155031442429e-71	B_Cell	Pdgfb
Cpq	6.73401726428879e-76	-0.581190397002457	0.004	0.214	2.0911143810796e-71	B_Cell	Cpq
Selenon	6.91381140500617e-76	-0.529325821108899	0.005	0.215	2.14694585559657e-71	B_Cell	Selenon
Msrb3	7.28668415366933e-76	-0.590397852498109	0.006	0.216	2.26273403023894e-71	B_Cell	Msrb3
Fbln5	9.05726979959896e-76	-0.904686403922025	0.004	0.212	2.81255399086947e-71	B_Cell	Fbln5
Bmp1	9.41226474300468e-76	-0.735234250719521	0.004	0.212	2.92279057064524e-71	B_Cell	Bmp1
Mef2a	1.13465436475486e-75	-0.552458232532704	0.091	0.358	3.52344219887326e-71	B_Cell	Mef2a
Dynll1	1.16765420319923e-75	-0.788703129029578	0.568	0.764	3.62591659719456e-71	B_Cell	Dynll1
Emilin1	1.22891214365738e-75	-0.584260003445251	0.007	0.218	3.81614087969926e-71	B_Cell	Emilin1
Efhd2	1.23247457104254e-75	-0.864615713409885	0.075	0.319	3.82720328545839e-71	B_Cell	Efhd2
Fam162a	1.60915214805773e-75	-0.611140241551492	0.081	0.338	4.99690016536367e-71	B_Cell	Fam162a
Fndc1	1.73226243253641e-75	-1.36818481937402	0.005	0.214	5.3791945317553e-71	B_Cell	Fndc1
Tie1	1.93691691341512e-75	-1.22415108082997	0.017	0.232	6.01470809122797e-71	B_Cell	Tie1
Stat3	2.45246124487974e-75	-0.634427424755525	0.19	0.488	7.61562790372506e-71	B_Cell	Stat3
Lipa	2.9444436770212e-75	-0.603024434552364	0.044	0.28	9.14338095025394e-71	B_Cell	Lipa
Cxcl1	3.3368593117263e-75	-1.83973909709521	0.019	0.233	1.03619492207037e-70	B_Cell	Cxcl1
Ndufa5	3.38253791948891e-75	-0.611789947079952	0.21	0.522	1.05037950013889e-70	B_Cell	Ndufa5
Wwc2	5.03979268649022e-75	-0.582949784218984	0.03	0.255	1.56500682293581e-70	B_Cell	Wwc2
Sirpa	5.04491767005959e-75	-0.692412639595702	0.01	0.222	1.56659828408361e-70	B_Cell	Sirpa
Txndc17	5.05605944042872e-75	-0.591284907374257	0.24	0.548	1.57005813803633e-70	B_Cell	Txndc17
Pdlim5	5.86458351775304e-75	-0.525246655320402	0.04	0.273	1.82112911976785e-70	B_Cell	Pdlim5
Mtus1	6.08880965740036e-75	-0.600969551500826	0.006	0.214	1.89075806291253e-70	B_Cell	Mtus1
Vsir	7.30991782963e-75	-0.632169594127419	0.04	0.27	2.269948783635e-70	B_Cell	Vsir
Pkp4	8.17908156718205e-75	-0.854237738689238	0.01	0.221	2.53985019905704e-70	B_Cell	Pkp4
Cd44	1.27613832344657e-74	-0.917628803829419	0.122	0.383	3.96279233579864e-70	B_Cell	Cd44
Uqcrb	1.80743218441349e-74	-0.74844545299868	0.417	0.687	5.61261916225922e-70	B_Cell	Uqcrb
Rps27rt	3.63938798703312e-74	1.08106563185195	0.482	0.345	1.1301391516134e-69	B_Cell	Rps27rt
Prrx1	5.10084189699304e-74	-0.843004309768004	0.006	0.212	1.58396443427325e-69	B_Cell	Prrx1
Mgst3	5.37974301711983e-74	-0.717379064740018	0.047	0.278	1.67057159910622e-69	B_Cell	Mgst3
Map2k3	8.36202029081271e-74	-0.583262140539681	0.093	0.352	2.59665816090607e-69	B_Cell	Map2k3
Igf2r	1.2378765115403e-73	-0.584706357294168	0.055	0.294	3.84397793128611e-69	B_Cell	Igf2r
Uqcc2	1.9492381103022e-73	-0.60449422210471	0.165	0.452	6.05296910392141e-69	B_Cell	Uqcc2
Marveld1	2.39451858912365e-73	-0.54534608859255	0.006	0.211	7.43569857480567e-69	B_Cell	Marveld1
Itga5	2.62772898519786e-73	-0.547559938528676	0.008	0.216	8.15988681773492e-69	B_Cell	Itga5
Trp53inp1	2.67324534603906e-73	0.953709631509385	0.273	0.128	8.30122877305509e-69	B_Cell	Trp53inp1
Ifngr1	2.67414717589602e-73	-0.658372037679463	0.206	0.497	8.3040292253099e-69	B_Cell	Ifngr1
Mmrn2	2.94589672215192e-73	-1.23970785828141	0.013	0.22	9.14789309129835e-69	B_Cell	Mmrn2
Sod1	3.47890730068184e-73	-0.521765303186537	0.121	0.395	1.08030508408073e-68	B_Cell	Sod1
Creg1	4.19646007588243e-73	-0.575613167329782	0.099	0.361	1.30312674736377e-68	B_Cell	Creg1
Fhl1	5.28277322116341e-73	-0.728707362565904	0.008	0.214	1.64045956836787e-68	B_Cell	Fhl1
Snrpe	5.47132095076958e-73	0.785771690959024	0.633	0.546	1.69900929484248e-68	B_Cell	Snrpe
Gkap1	5.89500399257844e-73	-0.511892247937072	0.013	0.223	1.83057558981538e-68	B_Cell	Gkap1
Tek	6.61210084923702e-73	-0.922397497151753	0.01	0.216	2.05325567671357e-68	B_Cell	Tek
Rbms3	6.67325821798607e-73	-0.632703222817961	0.003	0.204	2.07224687443121e-68	B_Cell	Rbms3
Trib1	8.76181621106236e-73	-0.793036528839874	0.066	0.306	2.72080678802119e-68	B_Cell	Trib1
Creb3l2	9.11545800114213e-73	-0.504400992701708	0.03	0.251	2.83062317309467e-68	B_Cell	Creb3l2
Nxn	9.50443228524188e-73	-0.616264573137908	0.021	0.235	2.95141135753616e-68	B_Cell	Nxn
Lgals3bp	1.12273341951048e-72	-0.626386764863293	0.013	0.221	3.48642408760591e-68	B_Cell	Lgals3bp
Ift43	1.17545206827235e-72	-0.545327767975196	0.007	0.211	3.65013130760614e-68	B_Cell	Ift43
Bnip2	1.25321879958857e-72	-0.596729165736926	0.19	0.486	3.89162033836239e-68	B_Cell	Bnip2
Ccnd2	1.25760549923504e-72	-0.74165264368859	0.106	0.361	3.90524235677458e-68	B_Cell	Ccnd2
Sulf2	1.27093588873938e-72	-0.662481512339337	0.002	0.202	3.94663721530238e-68	B_Cell	Sulf2
Slc6a6	1.42190890738287e-72	-1.0424778823649	0.157	0.418	4.41545373009604e-68	B_Cell	Slc6a6
Tpm2	1.5068344068951e-72	-2.570513480102	0.009	0.213	4.67917288373136e-68	B_Cell	Tpm2
Wtip	2.27568139356156e-72	-0.68899977445565	0.004	0.205	7.06667343142672e-68	B_Cell	Wtip
Rcn1	2.92558582302881e-72	-0.586731138187391	0.012	0.218	9.08482165625136e-68	B_Cell	Rcn1
Tmem30a	2.95987700831026e-72	-0.518785814906221	0.171	0.467	9.19130607390584e-68	B_Cell	Tmem30a
Cfl2	3.05684391756826e-72	-0.597046021596948	0.068	0.313	9.49241741722471e-68	B_Cell	Cfl2
Myo1b	3.58115781335003e-72	-0.710888346543972	0.006	0.208	1.11205693577958e-67	B_Cell	Myo1b
Grap	4.3204997086097e-72	0.733753966414346	0.287	0.132	1.34164477451457e-67	B_Cell	Grap
Pkd1	5.70873481526575e-72	-0.572616979960281	0.033	0.254	1.77273342218447e-67	B_Cell	Pkd1
Tmem204	5.75244972316362e-72	-0.839564570007232	0.007	0.208	1.786308212534e-67	B_Cell	Tmem204
Ccser2	5.79155482180475e-72	-0.580033765285311	0.075	0.321	1.79845151881503e-67	B_Cell	Ccser2
Adamts5	5.84450102308159e-72	-1.03530212624127	0.003	0.202	1.81489290269753e-67	B_Cell	Adamts5
Basp1	6.2351070882549e-72	-1.02546690163039	0.008	0.212	1.93618780411579e-67	B_Cell	Basp1
Arhgap10	6.37958875731121e-72	-0.520855434658158	0.013	0.219	1.98105369680785e-67	B_Cell	Arhgap10
Acp5	6.61946066349198e-72	0.680766779369328	0.231	0.097	2.05554111983417e-67	B_Cell	Acp5
Rpn2	6.74695435757028e-72	-0.529585943046418	0.155	0.44	2.0951317366563e-67	B_Cell	Rpn2
Gsr	6.9794874416074e-72	-0.888532977258573	0.012	0.217	2.16734023524235e-67	B_Cell	Gsr
Ndufa8	8.60060550230534e-72	-0.614026182048414	0.225	0.527	2.67074602663088e-67	B_Cell	Ndufa8
Cyth3	1.30693597983082e-71	-0.50532039955435	0.018	0.228	4.05842829816866e-67	B_Cell	Cyth3
Glud1	1.68457132664722e-71	-0.523846843188586	0.18	0.472	5.2310993406376e-67	B_Cell	Glud1
Adipor1	2.14847475088077e-71	-0.593141639712373	0.191	0.487	6.67165864391005e-67	B_Cell	Adipor1
Foxp1	2.33966507225184e-71	1.05075385564779	0.423	0.281	7.26536194886364e-67	B_Cell	Foxp1
H2afy	2.65517816942302e-71	0.890736575982634	0.556	0.441	8.24512476950929e-67	B_Cell	H2afy
Eef1g	2.7866880442756e-71	0.698449077699728	0.695	0.59	8.65350238388902e-67	B_Cell	Eef1g
Morf4l2	2.79659398062657e-71	-0.565994238250225	0.17	0.449	8.68426328803969e-67	B_Cell	Morf4l2
Ccnd1	2.82474974536738e-71	-0.936111718623024	0.019	0.227	8.77169538428932e-67	B_Cell	Ccnd1
Kdelr1	3.05065921793087e-71	-0.539053259311914	0.163	0.444	9.47321206944073e-67	B_Cell	Kdelr1
Vars	3.21316611223599e-71	0.995390703423679	0.284	0.142	9.97784472832641e-67	B_Cell	Vars
S100a4	4.51655323605345e-71	-1.08927653749708	0.007	0.206	1.40252527639168e-66	B_Cell	S100a4
Adgrl2	5.00933226546e-71	-0.688747935623761	0.018	0.225	1.55554794839329e-66	B_Cell	Adgrl2
Sgce	5.06857434950741e-71	-0.518183304479048	0.01	0.213	1.57394439275254e-66	B_Cell	Sgce
Oaz2	5.11884857752005e-71	-0.570543990880272	0.084	0.331	1.5895560487773e-66	B_Cell	Oaz2
Olfml3	5.73876372889584e-71	-0.890068460338074	0.003	0.2	1.78205830073403e-66	B_Cell	Olfml3
AB124611	5.82148700657772e-71	0.714180281842834	0.239	0.102	1.80774636015258e-66	B_Cell	AB124611
Phldb1	7.00290073500871e-71	-0.543141502096369	0.004	0.201	2.17461076524225e-66	B_Cell	Phldb1
Tnfaip6	7.09168212166712e-71	-1.3526025692113	0.009	0.209	2.20218004924129e-66	B_Cell	Tnfaip6
Frmd6	7.24081132198723e-71	-0.636069876449425	0.022	0.233	2.2484891398167e-66	B_Cell	Frmd6
Prss23	1.00155515277839e-70	-0.967972493915016	0.003	0.199	3.11012921592273e-66	B_Cell	Prss23
Snhg18	1.54004363221532e-70	-0.725343758773827	0.009	0.21	4.78229749111823e-66	B_Cell	Snhg18
Ctsk	1.63702814857878e-70	-1.22485841525352	0.011	0.212	5.0834635097817e-66	B_Cell	Ctsk
Mmp2	1.80081458360956e-70	-1.15667555726301	0.013	0.214	5.59206952648278e-66	B_Cell	Mmp2
Xist	1.90197939414162e-70	1.18390492668778	0.552	0.41	5.90621661262798e-66	B_Cell	Xist
Zfhx4	2.6094722190338e-70	-0.718537287853818	0.003	0.198	8.10319408176566e-66	B_Cell	Zfhx4
Ncf4	2.75928553371985e-70	0.745330304726892	0.273	0.124	8.56840936786024e-66	B_Cell	Ncf4
Gpx4	3.14076799491676e-70	-0.650739838852017	0.404	0.678	9.75302685461502e-66	B_Cell	Gpx4
Plat	3.3670615715246e-70	-0.672963435073536	0.004	0.201	1.04557362980553e-65	B_Cell	Plat
Lysmd2	3.7184564325579e-70	-0.583581147590356	0.009	0.208	1.15469227600221e-65	B_Cell	Lysmd2
Pdgfrb	3.91916419815297e-70	-0.766427496756332	0	0.193	1.21701805845244e-65	B_Cell	Pdgfrb
Il16	4.08174520967165e-70	0.810867422767624	0.217	0.088	1.26750433995934e-65	B_Cell	Il16
Ddr2	4.49362301244465e-70	-0.663571238504692	0.003	0.198	1.39540475405444e-65	B_Cell	Ddr2
Gramd3	6.28461528901537e-70	0.813037912257446	0.208	0.083	1.95156158569794e-65	B_Cell	Gramd3
Palmd	6.53486640708055e-70	-0.918022708036444	0.013	0.215	2.02927206539072e-65	B_Cell	Palmd
Medag	6.87719079070884e-70	-0.858168240483196	0.001	0.195	2.13557405623882e-65	B_Cell	Medag
Gstm2	8.77262111687108e-70	-0.643443282215691	0.005	0.201	2.72416203542198e-65	B_Cell	Gstm2
Lamb1	1.62347497898393e-69	-0.821204354904858	0.011	0.21	5.04137685223879e-65	B_Cell	Lamb1
Myof	2.48658041412956e-69	-0.515541933136853	0.018	0.223	7.72157815999651e-65	B_Cell	Myof
Vwa1	2.66565834994244e-69	-0.836746157845884	0.007	0.203	8.27766887407625e-65	B_Cell	Vwa1
Rbpj	2.74118139485823e-69	-0.518200169874519	0.044	0.267	8.51219058545325e-65	B_Cell	Rbpj
Notch1	2.95047045540542e-69	-0.828192019883934	0.091	0.33	9.16209590517046e-65	B_Cell	Notch1
Angptl2	4.75717423915222e-69	-0.740083678587608	0.003	0.195	1.47724531648394e-64	B_Cell	Angptl2
Plod2	8.41106640994527e-69	-0.825527151866266	0.003	0.194	2.6118884522803e-64	B_Cell	Plod2
Prdx1	9.76004507015388e-69	-0.757022962048357	0.534	0.718	3.03078679563488e-64	B_Cell	Prdx1
Clic1	1.18336098957071e-68	0.624994660389886	0.768	0.67	3.67469088091393e-64	B_Cell	Clic1
Runx1t1	1.20394144078517e-68	-0.599071192345971	0.004	0.197	3.73859935607019e-64	B_Cell	Runx1t1
Tgfb1i1	1.34686086116111e-68	-0.541011163260797	0.007	0.201	4.18240703216359e-64	B_Cell	Tgfb1i1
Pdpn	2.13979901080307e-68	-0.693368392597156	0.004	0.195	6.64471786824676e-64	B_Cell	Pdpn
Apod	2.49397299416812e-68	-2.38878295916605	0.01	0.205	7.74453433879027e-64	B_Cell	Apod
Itpkb	2.56335733881852e-68	-0.74299379196458	0.082	0.316	7.95999354423316e-64	B_Cell	Itpkb
Trove2	2.87102510983578e-68	-0.528924107379359	0.015	0.215	8.91539427357305e-64	B_Cell	Trove2
Thbd	3.16969376461612e-68	-0.937041612061295	0.046	0.261	9.84285004726243e-64	B_Cell	Thbd
Fnbp1l	4.10796076275979e-68	-0.682896504574034	0.016	0.216	1.2756450556598e-63	B_Cell	Fnbp1l
Stxbp6	4.36067139960154e-68	-0.606229966728101	0.004	0.196	1.35411928971827e-63	B_Cell	Stxbp6
C1ra	5.81728279111128e-68	-0.72524300380821	0	0.188	1.80644082512378e-63	B_Cell	C1ra
Igfbp3	6.40801065840276e-68	-1.33098036125599	0.003	0.193	1.98987954975381e-63	B_Cell	Igfbp3
Loxl1	6.71977842794372e-68	-0.904541554947741	0.01	0.203	2.08669279522936e-63	B_Cell	Loxl1
Smpdl3a	7.22271288613229e-68	-0.618447599174237	0.086	0.324	2.24286903253066e-63	B_Cell	Smpdl3a
Fcho2	9.36307778125687e-68	-0.575835408479782	0.113	0.368	2.9075165434137e-63	B_Cell	Fcho2
Osmr	9.74792805140787e-68	-0.635103139818133	0.002	0.191	3.02702409780368e-63	B_Cell	Osmr
Gpd1l	9.96210861765419e-68	0.810856060547482	0.215	0.09	3.09353358904016e-63	B_Cell	Gpd1l
Arhgap5	1.41589814055629e-67	-0.513551894033476	0.012	0.207	4.39678849586945e-63	B_Cell	Arhgap5
Plcg2	1.53573868676517e-67	0.727936300659095	0.201	0.08	4.76892934401189e-63	B_Cell	Plcg2
Tsc22d3	1.77663388601297e-67	1.08925925032918	0.543	0.418	5.51698120623609e-63	B_Cell	Tsc22d3
Hnrnpf	1.8682814976544e-67	0.690796247834429	0.696	0.626	5.80157453466622e-63	B_Cell	Hnrnpf
Arhgap25	2.02356745577432e-67	0.597549256750184	0.196	0.076	6.283784020416e-63	B_Cell	Arhgap25
Fcer1g	2.71440643593494e-67	-2.52754119980512	0.028	0.224	8.42904630550878e-63	B_Cell	Fcer1g
Eln	3.03415521640811e-67	-1.4388360494926	0.007	0.197	9.42196219351212e-63	B_Cell	Eln
Mdfic	3.07329322880506e-67	-0.525533029038867	0.024	0.229	9.54349746340835e-63	B_Cell	Mdfic
Cttnbp2nl	3.34969786697326e-67	-0.505715086803648	0.007	0.198	1.04018167863121e-62	B_Cell	Cttnbp2nl
Tead1	3.70544611683154e-67	-0.523434047752358	0.003	0.191	1.1506521826597e-62	B_Cell	Tead1
Mfap5	3.8480949886891e-67	-2.06587051354249	0.023	0.218	1.19494893683763e-62	B_Cell	Mfap5
P3h3	3.91588088930807e-67	-0.539103364074926	0.001	0.188	1.21599849255684e-62	B_Cell	P3h3
Uaca	4.2813737748265e-67	-0.759246777016663	0.015	0.21	1.32949499829687e-62	B_Cell	Uaca
Atf5	6.39835453323624e-67	-0.693420646654562	0.025	0.227	1.98688103320585e-62	B_Cell	Atf5
Phldb2	7.00426329529478e-67	-0.588322856579642	0.004	0.192	2.17503388108789e-62	B_Cell	Phldb2
Ctdspl	8.35431987183093e-67	-0.543474100928872	0.005	0.194	2.59426694979966e-62	B_Cell	Ctdspl
Phlda3	9.43095030842858e-67	-0.579981430291686	0.004	0.193	2.92859299927633e-62	B_Cell	Phlda3
Yeats4	1.42754725133747e-66	0.989116708969058	0.37	0.232	4.43296247957824e-62	B_Cell	Yeats4
Ptp4a3	1.81152196526591e-66	0.531662482332508	0.537	0.345	5.62531915874023e-62	B_Cell	Ptp4a3
Rab8b	1.87321220125423e-66	-0.510393975456814	0.06	0.286	5.81688584855476e-62	B_Cell	Rab8b
Mustn1	1.88270394398447e-66	-1.62276355299546	0.013	0.206	5.84636055725498e-62	B_Cell	Mustn1
Rbm39	1.92847377791296e-66	0.719051379969994	0.707	0.646	5.98848962255311e-62	B_Cell	Rbm39
Gamt	2.09460019493252e-66	-0.500829246670623	0.005	0.194	6.50436198532395e-62	B_Cell	Gamt
Crlf3	2.47520752645249e-66	0.889440468841088	0.301	0.16	7.6862619318929e-62	B_Cell	Crlf3
Sept4	2.62572729787571e-66	-0.932293064414423	0.016	0.21	8.15367097809344e-62	B_Cell	Sept4
Ifi27	2.62579035001895e-66	-0.572906985592221	0.22	0.504	8.15386677391384e-62	B_Cell	Ifi27
Lum	2.66916985211916e-66	-2.13757294881244	0.015	0.206	8.28857314178564e-62	B_Cell	Lum
Maged2	2.80907541583156e-66	-0.637131429923418	0.007	0.195	8.72302188878173e-62	B_Cell	Maged2
Efnb2	3.97620790721263e-66	-0.889493979996826	0.013	0.204	1.23473184142674e-61	B_Cell	Efnb2
Gbp7	4.06756954965472e-66	-0.781040609187628	0.036	0.242	1.26310237225428e-61	B_Cell	Gbp7
Tmcc3	6.35106210758532e-66	-0.745708127532898	0.024	0.223	1.97219531626847e-61	B_Cell	Tmcc3
Syne2	7.57291555348375e-66	-0.632291135045295	0.044	0.256	2.35161746682331e-61	B_Cell	Syne2
Smtn	7.82153769898301e-66	-0.665164938410446	0.01	0.199	2.4288221016652e-61	B_Cell	Smtn
Ptk2	8.33664331479905e-66	-0.572310278057021	0.007	0.195	2.58877784854455e-61	B_Cell	Ptk2
Clic5	8.35735639855551e-66	-1.36395086027341	0.026	0.221	2.59520988244344e-61	B_Cell	Clic5
Ifi204	8.55257739006104e-66	-0.724633891337654	0.005	0.192	2.65583185693565e-61	B_Cell	Ifi204
Pla2g16	1.29340742503832e-65	-0.54088145547398	0.102	0.344	4.01641807697149e-61	B_Cell	Pla2g16
Btg2	1.29527852992054e-65	0.659200387275704	0.797	0.687	4.02222841896225e-61	B_Cell	Btg2
Emb	1.62971335758587e-65	-0.799063831172214	0.022	0.218	5.06074888931141e-61	B_Cell	Emb
Zcchc24	1.66434498935139e-65	-0.506909000022764	0.052	0.271	5.16829049543286e-61	B_Cell	Zcchc24
Efnb1	4.56877439166961e-65	-0.768840201854067	0.012	0.2	1.41874151184516e-60	B_Cell	Efnb1
Traf3ip3	5.12345028296817e-65	0.521065312882497	0.1	0.025	1.5909850163701e-60	B_Cell	Traf3ip3
Rac1	6.14898584207035e-65	-0.607901766489878	0.379	0.656	1.9094445735381e-60	B_Cell	Rac1
Lrp6	7.01938488565073e-65	-0.501258280615234	0.058	0.277	2.17972958854112e-60	B_Cell	Lrp6
Tspan12	7.1220205493184e-65	-0.717734290538677	0.008	0.194	2.21160104117984e-60	B_Cell	Tspan12
Acap1	8.37528962319805e-65	0.543756527462715	0.136	0.043	2.60077868669169e-60	B_Cell	Acap1
Rdx	8.93588375257152e-65	-0.533291211123383	0.187	0.469	2.77485998168603e-60	B_Cell	Rdx
Enah	1.10168400582716e-64	-0.609076263657573	0.013	0.202	3.42105934329509e-60	B_Cell	Enah
Tgfb1	1.1611146745771e-64	0.86919340273546	0.487	0.348	3.60560939896428e-60	B_Cell	Tgfb1
Kank3	1.29398028027973e-64	-0.909339524868038	0.013	0.2	4.01819696435264e-60	B_Cell	Kank3
Tceal9	1.58563714912679e-64	-0.59658894352059	0.18	0.446	4.92387903918342e-60	B_Cell	Tceal9
Tpi1	1.81235806490958e-64	-0.591527327298401	0.16	0.427	5.62791549896371e-60	B_Cell	Tpi1
Jam3	2.19862925555131e-64	-0.615294953319673	0.011	0.198	6.82740342726348e-60	B_Cell	Jam3
Dpt	2.88905603928746e-64	-1.59387156409822	0.012	0.197	8.97138571879935e-60	B_Cell	Dpt
Pitpnc1	3.10473337901331e-64	-0.774172353977245	0.097	0.328	9.64112856185003e-60	B_Cell	Pitpnc1
Dgkh	3.78285043662463e-64	-0.71070736888115	0.018	0.208	1.17468854608505e-59	B_Cell	Dgkh
Flnb	8.16712174855947e-64	-0.602043274742573	0.026	0.222	2.53613631658017e-59	B_Cell	Flnb
Akna	8.74119346895883e-64	0.762070649349217	0.205	0.085	2.71440280791578e-59	B_Cell	Akna
Scarb1	8.8183785853426e-64	-0.918344599555178	0.02	0.21	2.73837110210644e-59	B_Cell	Scarb1
Tspan6	9.45375461900545e-64	-0.621098592155892	0.023	0.217	2.93567442183976e-59	B_Cell	Tspan6
Htra3	1.21331272386243e-63	-0.810113432677841	0.003	0.183	3.76770000141001e-59	B_Cell	Htra3
Adamts2	1.23571751277693e-63	-0.723659552269684	0.003	0.183	3.8372735924262e-59	B_Cell	Adamts2
Cldn5	1.43543976462044e-63	-1.73502401677579	0.022	0.211	4.45747110107585e-59	B_Cell	Cldn5
Col18a1	1.69311798253687e-63	-0.742627846251469	0.001	0.178	5.25763927117175e-59	B_Cell	Col18a1
Unc45b	2.60122194115333e-63	-0.97412295329136	0.01	0.193	8.07757449386343e-59	B_Cell	Unc45b
Nfe2l2	3.29724018814221e-63	-0.645281312480702	0.214	0.485	1.0238919956238e-58	B_Cell	Nfe2l2
Mylk	3.48953932858468e-63	-1.48140572562715	0.01	0.193	1.0836066477054e-58	B_Cell	Mylk
Sulf1	3.58467143986196e-63	-0.567937681467769	0.003	0.181	1.11314802222033e-58	B_Cell	Sulf1
Rtl8a	3.97168591851872e-63	-0.656598956776721	0.011	0.195	1.23332762827762e-58	B_Cell	Rtl8a
Lmcd1	4.04980607424039e-63	-0.765439472092716	0.01	0.192	1.25758628023387e-58	B_Cell	Lmcd1
Nrp2	4.2052487812397e-63	-0.668645376802077	0.01	0.193	1.30585590403836e-58	B_Cell	Nrp2
Hk2	4.23726908167202e-63	-0.8426281350749	0.043	0.246	1.31579916793161e-58	B_Cell	Hk2
Loxl2	4.79866011271056e-63	-0.732932661923332	0.001	0.179	1.49012792480001e-58	B_Cell	Loxl2
Crispld2	5.04046879724575e-63	-1.13311444951813	0.001	0.178	1.56521677560872e-58	B_Cell	Crispld2
Ier5l	5.32648404012167e-63	-0.965488599876003	0.111	0.34	1.65403308897898e-58	B_Cell	Ier5l
Ptprs	6.0703994054978e-63	-0.501313302420345	0.027	0.223	1.88504112738923e-58	B_Cell	Ptprs
Tgfb2	6.99869982452334e-63	-0.631599870145359	0.004	0.182	2.17330625650923e-58	B_Cell	Tgfb2
Peak1	9.90646980668101e-63	-0.514748019402567	0.035	0.237	3.07625606906865e-58	B_Cell	Peak1
Sqstm1	1.01593724301856e-62	-0.665872714348191	0.255	0.526	3.15478992074554e-58	B_Cell	Sqstm1
Mrc2	1.03609728596126e-62	-0.613109555363634	0.002	0.179	3.21739290209551e-58	B_Cell	Mrc2
Lox	1.50091056002119e-62	-1.16790007559905	0.002	0.178	4.66077756203379e-58	B_Cell	Lox
Ifi207	1.83772869729381e-62	-1.07716812841166	0.007	0.186	5.70669892370648e-58	B_Cell	Ifi207
Shisa5	2.21400348327151e-62	1.28715971393256	0.539	0.468	6.87514501660302e-58	B_Cell	Shisa5
Thbs2	2.32911893850719e-62	-1.15924013418558	0.005	0.183	7.23261303974637e-58	B_Cell	Thbs2
Nr2f2	2.49337216143653e-62	-0.885670254272456	0.007	0.186	7.74266857290886e-58	B_Cell	Nr2f2
Acta2	2.59514694206887e-62	-3.54322519123243	0.028	0.218	8.05870979920645e-58	B_Cell	Acta2
Mrpl33	2.82348523785829e-62	-0.529355745509382	0.183	0.455	8.76776870912136e-58	B_Cell	Mrpl33
Plxna2	3.04375460930262e-62	-0.773024904501362	0.009	0.188	9.45177118826744e-58	B_Cell	Plxna2
Ar	3.55501677725433e-62	-0.629181290582759	0.004	0.18	1.10393935984079e-57	B_Cell	Ar
Pim3	4.32375550197524e-62	-0.876330025721515	0.184	0.427	1.34265579602837e-57	B_Cell	Pim3
Colec12	5.42415782829234e-62	-0.559175993422206	0.002	0.177	1.68436373041962e-57	B_Cell	Colec12
Arpc5	6.36571298388773e-62	0.697994987702961	0.654	0.572	1.97674485288666e-57	B_Cell	Arpc5
Ndufc2	6.74912995231034e-62	-0.549908558431267	0.287	0.58	2.09580732409093e-57	B_Cell	Ndufc2
Tmem140	8.038313445517e-62	-0.685690657126624	0.019	0.204	2.4961374742364e-57	B_Cell	Tmem140
Neat1	9.26045010183683e-62	-1.00692389644111	0.399	0.645	2.87564757012339e-57	B_Cell	Neat1
Fgd5	9.44975960992999e-62	-0.814876440697061	0.014	0.196	2.93443385167156e-57	B_Cell	Fgd5
Gjc1	9.45843634846599e-62	-0.570346828216808	0.002	0.177	2.93712823928915e-57	B_Cell	Gjc1
Prex2	1.29560660069585e-61	-0.833455576668527	0.009	0.187	4.02324717714083e-57	B_Cell	Prex2
Cpne8	1.43017024251531e-61	-0.541849958680001	0.005	0.181	4.44110765408278e-57	B_Cell	Cpne8
Cd1d1	3.38051968546688e-61	0.562650320943203	0.138	0.046	1.04975277792803e-56	B_Cell	Cd1d1
Ifrd1	3.42757535937085e-61	-0.787336868995338	0.259	0.516	1.06436497634543e-56	B_Cell	Ifrd1
Oaz1	3.62719593249148e-61	0.562649102354584	0.781	0.746	1.12635315291658e-56	B_Cell	Oaz1
Lbp	3.74647999297161e-61	-0.888583427315404	0	0.171	1.16339443221747e-56	B_Cell	Lbp
Gnb4	4.0926314244643e-61	-0.526044457269465	0.014	0.196	1.2708848362389e-56	B_Cell	Gnb4
Wwp1	4.42426053946526e-61	-0.58159962745817	0.034	0.229	1.37386562532015e-56	B_Cell	Wwp1
Ace	4.49723217997278e-61	-0.740428868840245	0.006	0.181	1.39652550884695e-56	B_Cell	Ace
Pdia3	4.7264099637352e-61	-0.598924785315921	0.347	0.598	1.46769208603869e-56	B_Cell	Pdia3
Zfp703	5.86076517619585e-61	-0.511141541984188	0.068	0.286	1.8199434101641e-56	B_Cell	Zfp703
Cygb	5.96420544468883e-61	-0.964935957270951	0.005	0.18	1.85206471673922e-56	B_Cell	Cygb
Tagln	6.56915694802852e-61	-3.12194744805346	0.019	0.201	2.0399203070713e-56	B_Cell	Tagln
Oat	7.51494023419906e-61	-0.509257026864935	0.218	0.491	2.33361439092583e-56	B_Cell	Oat
AW112010	7.63343570597368e-61	-1.54016976621983	0.167	0.377	2.37041078977601e-56	B_Cell	AW112010
Rnf149	7.872387247764e-61	-0.746320568613016	0.036	0.232	2.44461241204815e-56	B_Cell	Rnf149
Mpzl1	8.20774436780332e-61	-0.548428440130363	0.006	0.181	2.54875085853397e-56	B_Cell	Mpzl1
H2-Q7	9.75340374157301e-61	0.736096733897548	0.347	0.188	3.02872446387067e-56	B_Cell	H2-Q7
Cracr2b	1.47182011237694e-60	-0.771896800403874	0.011	0.188	4.57044299496412e-56	B_Cell	Cracr2b
Cxcl16	1.56548371953521e-60	-0.710597143441049	0.001	0.173	4.86129659427269e-56	B_Cell	Cxcl16
Hotairm1	1.88037649052728e-60	-0.652229496554906	0.003	0.175	5.83913311603437e-56	B_Cell	Hotairm1
Lgalsl	1.99273405975389e-60	-0.546228984229528	0.004	0.176	6.18803707575374e-56	B_Cell	Lgalsl
Oaf	2.02475345022585e-60	-0.648018016111827	0.025	0.213	6.28746688898634e-56	B_Cell	Oaf
Rnh1	2.36849136915597e-60	-0.50623457980567	0.159	0.417	7.35487624864004e-56	B_Cell	Rnh1
Klf3	3.25528074076028e-60	-0.535311920031872	0.155	0.408	1.01086232842829e-55	B_Cell	Klf3
Bvht	4.37790701298304e-60	-0.66048307149678	0.008	0.183	1.35947146474162e-55	B_Cell	Bvht
Aqp7	7.59854965053466e-60	-1.15290177400149	0.013	0.189	2.35957762298053e-55	B_Cell	Aqp7
Ppp1ca	7.62483733809256e-60	0.683637622585397	0.653	0.605	2.36774073859788e-55	B_Cell	Ppp1ca
Elf1	1.60235093663926e-59	0.911468410716854	0.512	0.408	4.97578036354588e-55	B_Cell	Elf1
1190002N15Rik	1.7481434416782e-59	-0.552268474213484	0.02	0.202	5.4285098294433e-55	B_Cell	1190002N15Rik
Rps3	1.84541179064339e-59	0.715725086226045	0.604	0.518	5.73055723348491e-55	B_Cell	Rps3
Twist1	3.55229358820042e-59	-0.562474887026371	0	0.166	1.10309372794388e-54	B_Cell	Twist1
Tln2	4.24323585112716e-59	-0.539219203666286	0.005	0.175	1.31765202885052e-54	B_Cell	Tln2
1810037I17Rik	4.5034045257478e-59	-0.528180709613829	0.312	0.6	1.39844220738046e-54	B_Cell	1810037I17Rik
Sod3	4.51186751627795e-59	-0.607329359456177	0.001	0.168	1.40107021982979e-54	B_Cell	Sod3
Zfp503	6.18481938372527e-59	-0.502276751834809	0.004	0.172	1.92057196322821e-54	B_Cell	Zfp503
Nsa2	6.71073382776325e-59	0.889891456741662	0.512	0.417	2.08388417553532e-54	B_Cell	Nsa2
Hes6	7.70367054691682e-59	0.941963637415731	0.235	0.113	2.39222081493408e-54	B_Cell	Hes6
Hba-a1	7.7778934916676e-59	-2.98774598858525	0.506	0.307	2.41526926596754e-54	B_Cell	Hba-a1
Ssc5d	8.87498854783713e-59	-0.692810368937309	0.002	0.169	2.75595019375986e-54	B_Cell	Ssc5d
Tnfaip2	9.71068005639052e-59	-0.651166715645774	0.003	0.17	3.01545747791095e-54	B_Cell	Tnfaip2
Fas	1.04863401608626e-58	-0.53148579175233	0.018	0.197	3.25632321015267e-54	B_Cell	Fas
Rpl31	1.07720001494385e-58	0.696939567634432	0.639	0.561	3.34502920640513e-54	B_Cell	Rpl31
Ptprm	1.40365910011822e-58	-0.664575197373681	0.016	0.191	4.35878260359711e-54	B_Cell	Ptprm
Limch1	1.67395267122482e-58	-0.722950835482455	0.007	0.176	5.19812522995442e-54	B_Cell	Limch1
Rilpl2	1.94793364675927e-58	1.08933075752474	0.353	0.217	6.04891835328156e-54	B_Cell	Rilpl2
Scarf2	2.91759987143738e-58	-0.526971154329686	0.001	0.167	9.0600228807745e-54	B_Cell	Scarf2
Lpp	3.47865019397364e-58	-0.546958409463835	0.114	0.343	1.08022524473464e-53	B_Cell	Lpp
Ltbp1	3.94145626380702e-58	-0.515642482439747	0.006	0.175	1.22394041359999e-53	B_Cell	Ltbp1
E2f2	4.53330884052569e-58	0.733246070413636	0.161	0.061	1.40772839424844e-53	B_Cell	E2f2
Gimap6	6.24232392436346e-58	0.646439358379737	0.453	0.268	1.93842884823259e-53	B_Cell	Gimap6
Emilin2	7.04542870486452e-58	-0.598768998120822	0.002	0.167	2.18781697572158e-53	B_Cell	Emilin2
Tanc1	9.19726412942624e-58	-0.550873571893047	0.007	0.175	2.85602643011073e-53	B_Cell	Tanc1
Lama2	1.0723801999396e-57	-0.643022392185385	0.001	0.165	3.33006223487244e-53	B_Cell	Lama2
Rrbp1	1.22539040041253e-57	-0.674068795763037	0.357	0.6	3.80520481040104e-53	B_Cell	Rrbp1
Vps37b	1.59124154231448e-57	1.12322380062066	0.367	0.222	4.94128236134916e-53	B_Cell	Vps37b
Cfh	3.35984010126449e-57	-1.01708803183438	0.004	0.168	1.04333114664566e-52	B_Cell	Cfh
Arpc3	3.59915693036775e-57	0.614452589154525	0.682	0.603	1.1176462015871e-52	B_Cell	Arpc3
Ctgf	3.64367161460941e-57	-1.31578075556548	0.01	0.177	1.13146934648466e-52	B_Cell	Ctgf
Fxyd5	3.98099930482035e-57	-0.605993753919195	0.058	0.257	1.23621971412586e-52	B_Cell	Fxyd5
Pdgfrl	4.29421360251408e-57	-0.778275897119896	0.003	0.166	1.3334821499887e-52	B_Cell	Pdgfrl
Caskin2	4.381265798893e-57	-0.684348045723312	0.011	0.18	1.36051446853024e-52	B_Cell	Caskin2
Sox17	5.16917074399856e-57	-1.1882163778701	0.016	0.187	1.60518259113387e-52	B_Cell	Sox17
Lst1	6.76509058633027e-57	-0.996531875613886	0.018	0.19	2.10076357977314e-52	B_Cell	Lst1
Cilp	7.34634948596078e-57	-1.93519821181254	0.01	0.176	2.2812619058754e-52	B_Cell	Cilp
Dock9	7.86412313431993e-57	-0.767272249186061	0.037	0.22	2.44204615690037e-52	B_Cell	Dock9
Creb5	8.0427654716571e-57	-0.555052944262865	0.002	0.165	2.49751996191368e-52	B_Cell	Creb5
Snrk	1.03814420453434e-56	-0.63806101739313	0.044	0.234	3.22374919834048e-52	B_Cell	Snrk
Son	1.18290150034309e-56	0.601644632009038	0.694	0.65	3.67326402901541e-52	B_Cell	Son
Abcb1a	1.50970123337426e-56	-0.856507601616191	0.007	0.172	4.68807523999709e-52	B_Cell	Abcb1a
Mfap2	1.55550055868592e-56	-0.754467016528087	0.004	0.167	4.83029588488738e-52	B_Cell	Mfap2
Mcam	3.16916792581046e-56	-0.809639600833663	0.007	0.17	9.84121716001921e-52	B_Cell	Mcam
Col16a1	3.63381389777188e-56	-0.576408916907867	0.001	0.16	1.1284082296751e-51	B_Cell	Col16a1
Atp2a2	3.64521449431675e-56	-0.56252516095298	0.034	0.219	1.13194845692018e-51	B_Cell	Atp2a2
Deptor	4.85685503666639e-56	-0.513592765685947	0.007	0.172	1.50819919453601e-51	B_Cell	Deptor
Trp53i11	5.41202305097753e-56	0.565761892074649	0.294	0.146	1.68059551802005e-51	B_Cell	Trp53i11
Ddx6	7.64575203015556e-56	0.787820907571344	0.616	0.562	2.37423537792421e-51	B_Cell	Ddx6
Serpine2	8.00972647256591e-56	-0.861059956185191	0.004	0.165	2.48726036152589e-51	B_Cell	Serpine2
Rbp1	1.21537506063895e-55	-0.855367519932613	0.011	0.177	3.77410417580212e-51	B_Cell	Rbp1
Ushbp1	1.69654495305652e-55	-0.889560441914674	0.014	0.181	5.26828104272642e-51	B_Cell	Ushbp1
Pxdc1	1.71113511338689e-55	-0.554007817857004	0.086	0.296	5.31358786760032e-51	B_Cell	Pxdc1
Adamts4	2.60569811179075e-55	-0.684795683505763	0.001	0.159	8.09147434654382e-51	B_Cell	Adamts4
Tnxb	2.96636068991936e-55	-1.19888501085039	0.007	0.169	9.2114398504066e-51	B_Cell	Tnxb
Map4k3	3.05598257238627e-55	-0.568790909538012	0.013	0.179	9.48974268203107e-51	B_Cell	Map4k3
Sox7	3.16736284517887e-55	-0.893245431795503	0.01	0.173	9.83561184313394e-51	B_Cell	Sox7
Sorl1	4.91907678936122e-55	0.685000803910698	0.22	0.099	1.52752091540034e-50	B_Cell	Sorl1
Synm	4.99826091465304e-55	-0.534491010047581	0.001	0.159	1.55210996182721e-50	B_Cell	Synm
Smoc2	6.19260585780653e-55	-1.77487709099632	0.005	0.164	1.92298989702466e-50	B_Cell	Smoc2
Rsad2	1.072993093689e-54	-1.17098929977006	0.017	0.183	3.33196545383244e-50	B_Cell	Rsad2
Heg1	1.09981095450173e-54	-0.664423991866896	0.091	0.298	3.41524295701423e-50	B_Cell	Heg1
Arhgef15	1.10787250206182e-54	-0.843387298865274	0.013	0.176	3.44027648065256e-50	B_Cell	Arhgef15
Ddx54	1.29685430940149e-54	0.951040566586667	0.347	0.223	4.02712168698445e-50	B_Cell	Ddx54
Cstb	1.42165539451392e-54	-0.872783595999222	0.237	0.481	4.41466649658409e-50	B_Cell	Cstb
AI467606	1.60269539954082e-54	0.629371740049448	0.168	0.067	4.97685002419412e-50	B_Cell	AI467606
C1qtnf6	1.61389721873448e-54	-0.559024620798935	0.006	0.166	5.01163503333618e-50	B_Cell	C1qtnf6
Fmo2	1.62152095893384e-54	-1.08368601666282	0.01	0.171	5.03530903377726e-50	B_Cell	Fmo2
Col8a1	2.08083419272008e-54	-0.873046129284849	0.002	0.158	6.46161441865367e-50	B_Cell	Col8a1
4931406P16Rik	2.29544320706985e-54	-0.574761306679633	0.068	0.265	7.128039790914e-50	B_Cell	4931406P16Rik
Myl9	3.45997318131195e-54	-2.30383963432512	0.016	0.179	1.0744254719928e-49	B_Cell	Myl9
Arap3	3.72471179817819e-54	-0.701890773918502	0.013	0.176	1.15663475468827e-49	B_Cell	Arap3
Qk	3.94176709625265e-54	-0.54366413381562	0.256	0.526	1.22403693639933e-49	B_Cell	Qk
Pik3cd	4.41329290977953e-54	0.729850402927518	0.197	0.087	1.37045984727384e-49	B_Cell	Pik3cd
Ppp1r15a	4.79803526776604e-54	-0.682883081589718	0.347	0.592	1.48993389169939e-49	B_Cell	Ppp1r15a
Akr1a1	6.16798376934287e-54	-0.559167017208332	0.358	0.611	1.91534399989404e-49	B_Cell	Akr1a1
Abca8a	1.02406266693737e-53	-1.06238263095042	0.004	0.159	3.18002179964062e-49	B_Cell	Abca8a
Thbs3	1.10821447923009e-53	-0.529002021157498	0.003	0.158	3.4413384223532e-49	B_Cell	Thbs3
2900026A02Rik	1.25602559625205e-53	-0.590499960500146	0.043	0.224	3.90033628404148e-49	B_Cell	2900026A02Rik
Gpr132	1.48143036890257e-53	0.695782212481166	0.202	0.089	4.60028572455314e-49	B_Cell	Gpr132
Pkm	1.85251035896464e-53	-0.632069197130012	0.35	0.598	5.7526004176929e-49	B_Cell	Pkm
Clec3b	1.88833865373618e-53	-1.92182334611453	0.011	0.169	5.86385802144697e-49	B_Cell	Clec3b
Efna1	3.49723592230622e-53	-0.714133591279128	0.014	0.175	1.08599667095375e-48	B_Cell	Efna1
Prg4	4.25329652337085e-53	-1.50067705729478	0.011	0.169	1.32077616940235e-48	B_Cell	Prg4
Psmb1	4.39227991535584e-53	0.659753604139981	0.644	0.601	1.36393468211545e-48	B_Cell	Psmb1
Calcrl	5.39807774959665e-53	-0.567080429128844	0.032	0.205	1.67626508358225e-48	B_Cell	Calcrl
Lyz2	6.15014032243399e-53	-4.08052217557753	0.102	0.286	1.90980307432543e-48	B_Cell	Lyz2
Ndufa4l2	7.20330022486772e-53	-1.11143592954826	0.004	0.158	2.23684081882817e-48	B_Cell	Ndufa4l2
Prkch	7.93609109824167e-53	-0.627306251357201	0.015	0.176	2.46439436873698e-48	B_Cell	Prkch
Bmp6	8.35546173985793e-53	-0.699345114533936	0.01	0.168	2.59462153407808e-48	B_Cell	Bmp6
Lrrc8c	9.96356259693796e-53	-0.645773843611362	0.074	0.266	3.09398509322715e-48	B_Cell	Lrrc8c
Ablim3	1.05637032070287e-52	-0.891088728346385	0.013	0.171	3.28034675687864e-48	B_Cell	Ablim3
Gbp2	1.07941160821915e-52	-0.611727322548393	0.026	0.194	3.35189686700293e-48	B_Cell	Gbp2
St6gal1	1.41915771146106e-52	0.715654948334739	0.19	0.083	4.40691044140004e-48	B_Cell	St6gal1
Dnajb9	1.45170655512137e-52	-0.511258953463089	0.158	0.397	4.50798436561838e-48	B_Cell	Dnajb9
Cep85l	1.56023501651784e-52	-0.559872510688788	0.034	0.208	4.84499779679286e-48	B_Cell	Cep85l
F2r	1.9381796209812e-52	-0.543780437030278	0.007	0.163	6.01862917703293e-48	B_Cell	F2r
Angptl1	2.35607151280754e-52	-1.37978877404206	0.013	0.17	7.31630886872126e-48	B_Cell	Angptl1
Syvn1	2.37664299080253e-52	0.817239142117594	0.241	0.124	7.38018947933909e-48	B_Cell	Syvn1
Col12a1	2.88836745118989e-52	-1.07135614898186	0.004	0.155	8.96924744617997e-48	B_Cell	Col12a1
Hes1	2.98899259440494e-52	-0.727245950986739	0.119	0.327	9.28171870340566e-48	B_Cell	Hes1
Rcc2	3.72689484475753e-52	0.899098837796169	0.313	0.19	1.15731265614256e-47	B_Cell	Rcc2
Thbs4	4.38990650403223e-52	-2.90563957471144	0.034	0.199	1.36319766669713e-47	B_Cell	Thbs4
Etl4	5.31012395708702e-52	-0.615653872117578	0.008	0.162	1.64895279239423e-47	B_Cell	Etl4
Stox2	5.78305124077057e-52	-0.504214901432011	0.01	0.166	1.79581090179649e-47	B_Cell	Stox2
Mcc	6.69372594857782e-52	-0.551295125184303	0.013	0.17	2.07860271881187e-47	B_Cell	Mcc
Rab7b	6.78710027424028e-52	-0.547894020505212	0	0.148	2.10759824815983e-47	B_Cell	Rab7b
Dpp4	7.95741247102076e-52	0.623145993472794	0.17	0.07	2.47101529462608e-47	B_Cell	Dpp4
Spry2	8.67855001382893e-52	-0.631585795921998	0.079	0.276	2.6949501357943e-47	B_Cell	Spry2
Car8	9.95858207953539e-52	-0.952621588796399	0.01	0.164	3.09243849315813e-47	B_Cell	Car8
Msx1	1.64356003873663e-51	-0.515543796378263	0.003	0.153	5.10374698828886e-47	B_Cell	Msx1
Arf5	2.86051458771821e-51	-0.523486414581326	0.509	0.722	8.88275594924137e-47	B_Cell	Arf5
Ttpal	3.10655705198062e-51	0.633490878782543	0.159	0.064	9.64679161351541e-47	B_Cell	Ttpal
Cd14	5.152761059526e-51	-1.55151633271565	0.007	0.157	1.60008689181461e-46	B_Cell	Cd14
Itgbl1	6.68255181111398e-51	-0.829455675324635	0.001	0.148	2.07513281390522e-46	B_Cell	Itgbl1
Cd59a	7.19310053074649e-51	-0.570844518833711	0.007	0.157	2.23367350781271e-46	B_Cell	Cd59a
Pdgfra	8.42177560557257e-51	-0.753786800570108	0.001	0.148	2.61521397879845e-46	B_Cell	Pdgfra
Ugdh	8.59377920071424e-51	-0.59013145833973	0.037	0.209	2.66862625519779e-46	B_Cell	Ugdh
Baz1a	1.09001691514515e-50	0.865884302928374	0.38	0.256	3.38482952660023e-46	B_Cell	Baz1a
Postn	1.09304450465495e-50	-2.405833704643	0.013	0.166	3.39423110030503e-46	B_Cell	Postn
Igsf10	1.13813378725102e-50	-0.517049701764618	0.003	0.15	3.53424684955059e-46	B_Cell	Igsf10
Mafk	1.58500416857963e-50	-0.54066282536789	0.1	0.304	4.92191344469032e-46	B_Cell	Mafk
Cenpa	2.4423151576077e-50	0.708801538293985	0.223	0.105	7.58412125891919e-46	B_Cell	Cenpa
Irf2	3.53968176622685e-50	0.894959032290612	0.411	0.302	1.09917737886642e-45	B_Cell	Irf2
Alox5ap	8.61884479884683e-50	-1.42727438331888	0.025	0.179	2.67640987538591e-45	B_Cell	Alox5ap
Fibin	9.88909490880992e-50	-0.818515382771087	0.003	0.148	3.07086064203274e-45	B_Cell	Fibin
Cxxc5	1.02242200343938e-49	0.885376295361531	0.287	0.168	3.17492704728031e-45	B_Cell	Cxxc5
Ebf2	1.13149557696982e-49	-0.523406659320128	0	0.142	3.51363321516437e-45	B_Cell	Ebf2
Timp1	1.20513254415598e-49	-1.10722774747793	0.006	0.153	3.74229808936755e-45	B_Cell	Timp1
Shank3	1.35020351549387e-49	-0.708409400777618	0.012	0.162	4.19278697666312e-45	B_Cell	Shank3
Hspa12b	1.69478775162816e-49	-0.676354185774599	0.01	0.158	5.26282440513093e-45	B_Cell	Hspa12b
Cdc42ep2	1.734680110198e-49	-0.521324396120099	0.006	0.153	5.38670214619786e-45	B_Cell	Cdc42ep2
Col14a1	1.96266749696655e-49	-0.968766757882492	0.002	0.146	6.09467137833022e-45	B_Cell	Col14a1
Stard8	2.30643098435438e-49	-0.535150243494122	0.008	0.156	7.16216013571566e-45	B_Cell	Stard8
Peg3	2.59540729280034e-49	-0.816023802254242	0.005	0.15	8.05951826633288e-45	B_Cell	Peg3
Ldb2	2.94185382189593e-49	-0.505699595129996	0.005	0.15	9.13533867313342e-45	B_Cell	Ldb2
Afap1l1	3.3104124164947e-49	-0.706040360079154	0.012	0.162	1.0279823676941e-44	B_Cell	Afap1l1
Col6a3	6.07915488803123e-49	-0.554191204349968	0.001	0.143	1.88775996738034e-44	B_Cell	Col6a3
Npr1	6.42445060800482e-49	-0.623536843958058	0.015	0.166	1.99498464730374e-44	B_Cell	Npr1
Nes	7.41326780413901e-49	-0.70082346334933	0.008	0.154	2.30204205121929e-44	B_Cell	Nes
Plk2	8.08069087103301e-49	-0.794412294269438	0.104	0.296	2.50929693618188e-44	B_Cell	Plk2
Snrpf	8.55591764840391e-49	0.811169890712272	0.57	0.513	2.65686910735886e-44	B_Cell	Snrpf
Gm2000	2.9735505134921e-48	0.797835565267561	0.545	0.47	9.23376640954701e-44	B_Cell	Gm2000
Ndrg2	3.15898848405501e-48	-0.583812092215857	0.002	0.143	9.80960693953603e-44	B_Cell	Ndrg2
Hspe1	3.31121946229262e-48	0.858951150800936	0.609	0.527	1.02823297962573e-43	B_Cell	Hspe1
Cnbp	3.34975850860523e-48	0.57284158420067	0.701	0.652	1.04020050967718e-43	B_Cell	Cnbp
Rcsd1	4.53376919344723e-48	0.716764688992288	0.251	0.133	1.40787134764117e-43	B_Cell	Rcsd1
Fyb	4.6787196236817e-48	-0.718047529158083	0.001	0.141	1.45288280474188e-43	B_Cell	Fyb
Arl4d	4.82976075577489e-48	-0.672336149353661	0.015	0.163	1.49978560749078e-43	B_Cell	Arl4d
Flnc	6.64684761325496e-48	-0.54607838549451	0.001	0.14	2.06404558934406e-43	B_Cell	Flnc
Clec14a	7.73302305663085e-48	-0.601792080051317	0.007	0.149	2.40133564977558e-43	B_Cell	Clec14a
Ybx1	8.67770028722768e-48	-0.744522966170869	0.743	0.808	2.69468627019281e-43	B_Cell	Ybx1
Kmt2e	9.69469256520913e-48	0.801757257610971	0.561	0.51	3.01049288227439e-43	B_Cell	Kmt2e
Zfand5	1.1807046869835e-47	-0.592062662160764	0.377	0.618	3.66644226448985e-43	B_Cell	Zfand5
Mfap4	1.3412068767915e-47	-1.48445425488798	0.003	0.142	4.16484971450065e-43	B_Cell	Mfap4
mt-Nd1	1.89947636737102e-47	-0.696182539864773	0.974	0.881	5.89844396359722e-43	B_Cell	mt-Nd1
Smarca4	2.00156480398809e-47	1.45478213788859	0.362	0.26	6.21545918582422e-43	B_Cell	Smarca4
Ncam1	2.11769571812425e-47	-0.538684667098594	0.001	0.139	6.57608051349123e-43	B_Cell	Ncam1
Snap29	2.37242161040393e-47	0.763781988783605	0.236	0.125	7.36708082678734e-43	B_Cell	Snap29
Gcnt2	2.6625025785579e-47	-0.502872229160881	0.003	0.142	8.26786925719584e-43	B_Cell	Gcnt2
Meg3	3.46469630851069e-47	-0.830876984427387	0.007	0.148	1.07589214468182e-42	B_Cell	Meg3
Thy1	6.1772528286744e-47	-0.5222111464344	0.004	0.142	1.91822232088826e-42	B_Cell	Thy1
Grk2	6.83211565318057e-47	0.733296199899023	0.259	0.144	2.12157687378216e-42	B_Cell	Grk2
Vcan	9.09054724174995e-47	-0.594044510853604	0	0.135	2.82288763498061e-42	B_Cell	Vcan
Cd68	9.8786205700202e-47	-0.849535714664307	0.011	0.153	3.06760804560837e-42	B_Cell	Cd68
Sfn	1.14611665130803e-46	0.508710163219807	0.102	0.033	3.55903603730683e-42	B_Cell	Sfn
Tbx3	1.15289143790336e-46	-0.568577856031365	0.007	0.146	3.58007378212129e-42	B_Cell	Tbx3
Rgs10	1.67658888314596e-46	-0.595431626784565	0.072	0.25	5.20631145883315e-42	B_Cell	Rgs10
Apold1	2.19309545545495e-46	-0.918930181992847	0.021	0.168	6.81021931782425e-42	B_Cell	Apold1
Rasgef1b	4.16460537535148e-46	0.668233980153528	0.175	0.076	1.2932349072079e-41	B_Cell	Rasgef1b
Tnfsf9	4.52627568806691e-46	-0.643080768083112	0.01	0.151	1.40554438941542e-41	B_Cell	Tnfsf9
Tiparp	4.67548059295087e-46	-0.611840729558602	0.174	0.388	1.45187698852903e-41	B_Cell	Tiparp
Tspo	5.51373688090816e-46	-0.613332193701552	0.438	0.648	1.71218071362841e-41	B_Cell	Tspo
Cpe	7.86961966398053e-46	-0.803693484741219	0.005	0.141	2.44375299425588e-41	B_Cell	Cpe
Gata2	1.22031954447499e-45	-0.702494317833355	0.007	0.144	3.78945828145817e-41	B_Cell	Gata2
Sf3b1	1.37169475936037e-45	0.607817534074882	0.659	0.619	4.25952373624177e-41	B_Cell	Sf3b1
Gadd45b	1.48070525627091e-45	-0.924732966777959	0.317	0.527	4.59803403229806e-41	B_Cell	Gadd45b
Hist1h1e	1.58899595213484e-45	0.719375004983928	0.212	0.104	4.93430913016432e-41	B_Cell	Hist1h1e
Abca8b	1.80824744147549e-45	-0.616308691216461	0.003	0.137	5.61515078001383e-41	B_Cell	Abca8b
Glul	2.06320453670596e-45	-0.589620056661935	0.173	0.389	6.40686904783302e-41	B_Cell	Glul
Meox1	2.49707376154133e-45	-0.560657844448809	0.006	0.141	7.7541631517143e-41	B_Cell	Meox1
Cdc42ep1	2.8131840575059e-45	-0.529591541320003	0.013	0.154	8.73578045377306e-41	B_Cell	Cdc42ep1
Hspa5	3.07835144969765e-45	-0.585751347388258	0.606	0.743	9.55920475674611e-41	B_Cell	Hspa5
Dock6	3.49636536955013e-45	-0.529780705437356	0.01	0.149	1.0857263382064e-40	B_Cell	Dock6
Pcdh17	4.46358549415675e-45	-0.795469472288665	0.012	0.15	1.3860772035005e-40	B_Cell	Pcdh17
Cpxm1	4.6274410019834e-45	-0.688661546955644	0.002	0.134	1.43695925434591e-40	B_Cell	Cpxm1
Sorbs1	5.79684667793931e-45	-0.555099607562052	0.01	0.148	1.80009479890049e-40	B_Cell	Sorbs1
Adcy4	5.99543692291855e-45	-0.602283688084924	0.01	0.147	1.8617630276739e-40	B_Cell	Adcy4
Ramp1	1.17371077746598e-44	-0.504133750687656	0.019	0.161	3.6447240772651e-40	B_Cell	Ramp1
Gpc3	2.40013735591884e-44	-0.76631454038577	0.001	0.131	7.45314653133478e-40	B_Cell	Gpc3
Dach1	3.04535727772519e-44	-0.655137380155548	0.014	0.152	9.45674795452003e-40	B_Cell	Dach1
Msrb1	3.29020752714249e-44	-0.95145446950135	0.135	0.331	1.02170814340356e-39	B_Cell	Msrb1
Cd48	3.42732351050728e-44	0.536409964350819	0.24	0.122	1.06428676971783e-39	B_Cell	Cd48
Atpif1	3.61066911878131e-44	-0.568082465049762	0.332	0.571	1.12122108145516e-39	B_Cell	Atpif1
Svep1	3.88846935784387e-44	-0.517482355610002	0.001	0.129	1.20748638969126e-39	B_Cell	Svep1
Vcam1	4.9055607567283e-44	-0.565514180033726	0.001	0.129	1.52332378178684e-39	B_Cell	Vcam1
Nrm	4.92959346390209e-44	0.642677272068993	0.173	0.079	1.53078665834552e-39	B_Cell	Nrm
Cd248	5.04064174208923e-44	-0.744027616669031	0.002	0.131	1.56527048017097e-39	B_Cell	Cd248
Gfpt2	5.345460099821e-44	-0.543319183114926	0.001	0.129	1.65992572479742e-39	B_Cell	Gfpt2
Tpm4	6.84105436298135e-44	-0.559776816274073	0.374	0.602	2.1243526113366e-39	B_Cell	Tpm4
Sncg	8.89995016495966e-44	-0.921652396795452	0.003	0.131	2.76370152472492e-39	B_Cell	Sncg
She	9.14149443075734e-44	-0.616501361379023	0.007	0.138	2.83870826558308e-39	B_Cell	She
Robo4	1.07868044019301e-43	-0.663936993587151	0.013	0.148	3.34962637093134e-39	B_Cell	Robo4
Pcp4l1	1.1060409288335e-43	-1.0932165716992	0.022	0.161	3.43458889630668e-39	B_Cell	Pcp4l1
Icam1	1.13374493041083e-43	-0.623049670290584	0.071	0.24	3.52061813240474e-39	B_Cell	Icam1
Mdk	1.5667721131859e-43	-0.523210594058187	0.006	0.136	4.86529744307617e-39	B_Cell	Mdk
Cxcl2	1.69048645865059e-43	-3.07472929738079	0.02	0.158	5.24946760004769e-39	B_Cell	Cxcl2
Traf4	1.78594456798392e-43	0.720159416749264	0.195	0.096	5.54589366696047e-39	B_Cell	Traf4
Atp1a2	2.03355020692746e-43	-0.857480925441739	0.001	0.128	6.31478345757185e-39	B_Cell	Atp1a2
Tra2b	2.22783097702039e-43	0.77625820801119	0.546	0.489	6.91808353294141e-39	B_Cell	Tra2b
Rtp4	2.76064760545896e-43	-0.543009815509689	0.023	0.166	8.57263900923172e-39	B_Cell	Rtp4
Tlr2	3.17075335524703e-43	-0.625197009023099	0.012	0.146	9.84614039404861e-39	B_Cell	Tlr2
Ccl6	4.00439955969251e-43	-1.66908280540629	0.007	0.138	1.24348619527132e-38	B_Cell	Ccl6
Eepd1	4.08786743984627e-43	-0.512472318453258	0.008	0.139	1.26940547609546e-38	B_Cell	Eepd1
S100a10	4.29105848424108e-43	-0.860543426973997	0.621	0.686	1.33250239111138e-38	B_Cell	S100a10
Fcgr3	4.80511223760897e-43	-0.819853480495633	0.007	0.136	1.49213150314471e-38	B_Cell	Fcgr3
Ppp1r10	4.86848272488438e-43	-0.617110994606253	0.219	0.438	1.51180994055835e-38	B_Cell	Ppp1r10
Ptgs2	1.62230358248097e-42	-0.923998805562563	0.001	0.126	5.03773931467815e-38	B_Cell	Ptgs2
Mmp15	1.83922240063627e-42	-0.608301420785144	0.007	0.136	5.71133732069581e-38	B_Cell	Mmp15
Lbh	2.42130075578723e-42	0.769099253509074	0.33	0.211	7.5188652369461e-38	B_Cell	Lbh
Strbp	2.80940446626834e-42	0.61179917808313	0.159	0.07	8.72404368910307e-38	B_Cell	Strbp
Mest	3.22739527496506e-42	-0.841587086567522	0.003	0.128	1.0022030547349e-37	B_Cell	Mest
Retreg1	5.59569625064629e-42	0.778427719188258	0.241	0.135	1.73763155671319e-37	B_Cell	Retreg1
Nrarp	8.25696454640536e-42	-0.617394371299759	0.026	0.165	2.56403520059526e-37	B_Cell	Nrarp
B3gnt8	8.41389440889636e-42	0.524596614432406	0.13	0.051	2.61276663079459e-37	B_Cell	B3gnt8
Ccl2	8.68851655926227e-42	-1.56512192315177	0.007	0.133	2.69804504714771e-37	B_Cell	Ccl2
G0s2	8.81280617953417e-42	-1.13397987767495	0.008	0.136	2.73664070293075e-37	B_Cell	G0s2
Galnt15	1.05081076023141e-41	-0.572914590702145	0.007	0.134	3.26308265374659e-37	B_Cell	Galnt15
Dgkd	1.26648429307918e-41	0.516010556885518	0.119	0.044	3.93281367529878e-37	B_Cell	Dgkd
Rasl11a	1.49487588144325e-41	-1.58227738305694	0.01	0.138	4.64203807464574e-37	B_Cell	Rasl11a
Ptafr	1.5654145244319e-41	-0.749076776554344	0.003	0.126	4.86108172271837e-37	B_Cell	Ptafr
Thrsp	1.71271255607197e-41	-0.743757672891339	0.009	0.136	5.31848630037028e-37	B_Cell	Thrsp
Malt1	1.86616096139004e-41	0.657651217285395	0.187	0.09	5.79498963340448e-37	B_Cell	Malt1
Hba-a2	2.01737816357924e-41	-2.91843681835514	0.418	0.255	6.26456441136261e-37	B_Cell	Hba-a2
Grrp1	2.30352284739948e-41	-0.66949065143344	0.006	0.13	7.1531294980296e-37	B_Cell	Grrp1
Procr	2.37054209941861e-41	-0.639207503355874	0.004	0.127	7.3612443813246e-37	B_Cell	Procr
Kctd12b	2.54700529967962e-41	-0.568304393909343	0.009	0.136	7.90921555709512e-37	B_Cell	Kctd12b
Bmp4	2.91354993722636e-41	-0.504960153006038	0.005	0.13	9.04744662006901e-37	B_Cell	Bmp4
Nop53	3.85572175977049e-41	0.69653702474436	0.538	0.482	1.19731727806153e-36	B_Cell	Nop53
Mrpl43	4.07858775263912e-41	0.868284326262474	0.385	0.296	1.26652385482703e-36	B_Cell	Mrpl43
Cotl1	6.83712276137476e-41	0.547290380169564	0.42	0.276	2.12313173108971e-36	B_Cell	Cotl1
C130074G19Rik	9.73076110427063e-41	-0.617744380948843	0.007	0.132	3.02169324570916e-36	B_Cell	C130074G19Rik
Des	1.0413235835786e-40	-1.19403458593803	0.007	0.131	3.23362212408663e-36	B_Cell	Des
Ppib	2.06342938651052e-40	-0.552206237616715	0.565	0.703	6.40756727393113e-36	B_Cell	Ppib
Abcb1b	4.02714022202637e-40	-0.52282426006404	0.01	0.135	1.25054785314585e-35	B_Cell	Abcb1b
Ptn	4.05483589479352e-40	-1.3086411911685	0.004	0.125	1.25914819041023e-35	B_Cell	Ptn
Celf2	4.30916566872752e-40	0.665322131603263	0.425	0.317	1.33812521510996e-35	B_Cell	Celf2
Col5a3	5.25746456830345e-40	-0.70791643487508	0.05	0.2	1.63260047239527e-35	B_Cell	Col5a3
Set	5.69329616107852e-40	0.614301834560045	0.588	0.537	1.76793925689971e-35	B_Cell	Set
Fam53b	6.64998888991303e-40	0.821452460386319	0.198	0.102	2.06502104998469e-35	B_Cell	Fam53b
Ifi205	7.25547551690103e-40	-0.679624973500124	0.002	0.12	2.25304281226328e-35	B_Cell	Ifi205
Slc16a3	1.03837007745895e-39	-0.692146264987545	0.004	0.124	3.22445060153328e-35	B_Cell	Slc16a3
Car4	1.08575697666491e-39	-0.992569332622161	0.01	0.133	3.37160113963755e-35	B_Cell	Car4
Eif3e	1.46390284824606e-39	0.634475641838572	0.597	0.553	4.5458575146585e-35	B_Cell	Eif3e
Nov	1.80259793772828e-39	-0.801031122925549	0.005	0.124	5.59760737602764e-35	B_Cell	Nov
Rpl13a	1.82181627945322e-39	0.797587460948542	0.42	0.343	5.65728609258608e-35	B_Cell	Rpl13a
Pi16	2.12229043605448e-39	-1.09493986114787	0.009	0.131	6.59034849107998e-35	B_Cell	Pi16
C5ar1	2.91220507030588e-39	-0.786589432271419	0.001	0.117	9.04327040482083e-35	B_Cell	C5ar1
C3	3.9666465614591e-39	-0.891302318489538	0.002	0.118	1.23176275672989e-34	B_Cell	C3
Adgrg1	4.82409060141264e-39	-0.714889470546151	0.061	0.208	1.49802485445667e-34	B_Cell	Adgrg1
Comp	4.87663890347283e-39	-1.68617546229438	0.007	0.125	1.51434267869542e-34	B_Cell	Comp
Ccm2	4.97457829945632e-39	0.853032766079086	0.284	0.183	1.54475579933017e-34	B_Cell	Ccm2
Plekho1	5.01687373307584e-39	0.683695903975452	0.385	0.271	1.55788980033204e-34	B_Cell	Plekho1
Nos3	6.58030165335749e-39	-0.517308626008634	0.006	0.124	2.0433810724171e-34	B_Cell	Nos3
Gm26802	6.90642634235954e-39	-0.54472394500818	0.006	0.124	2.14465257209291e-34	B_Cell	Gm26802
Prr13	8.93442885956719e-39	-0.509856092686101	0.249	0.472	2.7744081937614e-34	B_Cell	Prr13
Flna	9.1139689288094e-39	-0.791420342789016	0.232	0.447	2.83016077146318e-34	B_Cell	Flna
Dok4	1.31000939760286e-38	-0.509536150874639	0.011	0.132	4.06797218237615e-34	B_Cell	Dok4
Ccdc85a	1.44786900768002e-38	-0.578195722694974	0.006	0.123	4.49606762954878e-34	B_Cell	Ccdc85a
Tspan15	1.82790781630132e-38	-0.547332591194052	0.011	0.132	5.67620214196048e-34	B_Cell	Tspan15
Rbp7	2.07533596807358e-38	-1.44046932599422	0.008	0.126	6.44454078165888e-34	B_Cell	Rbp7
Tgif1	2.08651436885278e-38	0.802846191746374	0.373	0.272	6.47925306959855e-34	B_Cell	Tgif1
C1qtnf3	2.36444589191433e-38	-1.1615227603142	0.001	0.115	7.34231382816156e-34	B_Cell	C1qtnf3
Cdt1	2.50057743851517e-38	0.527772016993328	0.141	0.061	7.76504311982114e-34	B_Cell	Cdt1
Hmcn2	4.68318910106796e-38	-0.833091825523621	0.005	0.12	1.45427071155463e-33	B_Cell	Hmcn2
Cmtm8	5.19016232291048e-38	-0.579087030858255	0.019	0.142	1.61170110613339e-33	B_Cell	Cmtm8
Clu	5.1922651294441e-38	-0.921953405130596	0.007	0.124	1.61235409064628e-33	B_Cell	Clu
B9d2	5.31373179348267e-38	0.759584700814468	0.226	0.129	1.65007313383017e-33	B_Cell	B9d2
Mtss1	7.25662000591672e-38	0.773802030953092	0.336	0.226	2.25339821043732e-33	B_Cell	Mtss1
Nxpe4	7.82857665403529e-38	-0.517806688667261	0.009	0.126	2.43100790837758e-33	B_Cell	Nxpe4
Csf1r	8.09736921379807e-38	-0.959932106806637	0.004	0.117	2.51447606196072e-33	B_Cell	Csf1r
Fmod	1.11216369459821e-37	-2.67347159329493	0.022	0.147	3.45360192083581e-33	B_Cell	Fmod
Sla	1.13785334283413e-37	0.546011819837664	0.147	0.065	3.53337598550282e-33	B_Cell	Sla
Cthrc1	1.17785700258885e-37	-1.35258529934782	0.009	0.126	3.65759935013914e-33	B_Cell	Cthrc1
Mcf2l	1.9050648683863e-37	-0.610550882742441	0.011	0.129	5.91579793579997e-33	B_Cell	Mcf2l
Tnc	2.05671783813842e-37	-0.791211912275718	0.002	0.114	6.38672590277125e-33	B_Cell	Tnc
Dmxl1	2.54762667963861e-37	0.985516901209022	0.296	0.199	7.91114512828179e-33	B_Cell	Dmxl1
1500015O10Rik	2.97694672949716e-37	-1.28737724535762	0.008	0.124	9.24431267910754e-33	B_Cell	1500015O10Rik
Gapdh	3.5366417377336e-37	-0.664975683700177	0.63	0.742	1.09823335881842e-32	B_Cell	Gapdh
Rassf9	3.94100593764688e-37	-0.604950182732098	0.006	0.119	1.22380057381749e-32	B_Cell	Rassf9
Notch3	5.71152784914719e-37	-0.826482587241784	0.003	0.113	1.77360074299568e-32	B_Cell	Notch3
Otulin	6.29524577104722e-37	0.820085102690088	0.252	0.153	1.95486266928329e-32	B_Cell	Otulin
Ccrl2	8.00165945370795e-37	-0.704438789029844	0.024	0.148	2.48475531015993e-32	B_Cell	Ccrl2
Rgs5	8.16873482998224e-37	-2.34847906035203	0.006	0.118	2.53663722675439e-32	B_Cell	Rgs5
Clec4a2	1.10584082634463e-36	-0.522009483448077	0.004	0.115	3.43396751804799e-32	B_Cell	Clec4a2
Zfp36	1.32121221180649e-36	-0.753274705272674	0.562	0.682	4.10276028132269e-32	B_Cell	Zfp36
Ccm2l	1.58835113132808e-36	-0.57913068723306	0.01	0.125	4.93230676811308e-32	B_Cell	Ccm2l
Ubc	1.8898131650236e-36	-0.66534816020016	0.816	0.848	5.86843682134778e-32	B_Cell	Ubc
Frat2	2.24996364745602e-36	0.56369139795175	0.157	0.073	6.98681211444517e-32	B_Cell	Frat2
Tex30	3.48594213922949e-36	0.719036533938938	0.235	0.139	1.08248961249493e-31	B_Cell	Tex30
Fbln7	4.52400046906876e-36	-0.53472428481783	0.001	0.108	1.40483786565992e-31	B_Cell	Fbln7
Ccdc3	5.73048447843113e-36	-0.557193710797848	0.001	0.108	1.77948734508722e-31	B_Cell	Ccdc3
Jag2	6.60634239595536e-36	-0.558008291616913	0.009	0.121	2.05146750421602e-31	B_Cell	Jag2
Serinc5	1.57220368848315e-35	0.941465944956618	0.213	0.12	4.88216411384674e-31	B_Cell	Serinc5
Prrc2c	2.07201566738951e-35	0.617940441469536	0.591	0.559	6.43423025194463e-31	B_Cell	Prrc2c
C1qb	2.94598058527283e-35	-2.51440279452515	0.012	0.123	9.14815351144773e-31	B_Cell	C1qb
Myoc	3.22539297060982e-35	-1.88977267699623	0.009	0.118	1.00158127916347e-30	B_Cell	Myoc
Mndal	3.8900823264001e-35	0.643810805325479	0.397	0.29	1.20798726481702e-30	B_Cell	Mndal
Ncl	6.98719216810827e-35	0.54827777725392	0.669	0.632	2.16973278396266e-30	B_Cell	Ncl
Crlf1	8.45994753671511e-35	-0.579142176748901	0.004	0.111	2.62706750857614e-30	B_Cell	Crlf1
Art3	1.01548290705841e-34	-0.652147023432081	0.006	0.112	3.15337907128847e-30	B_Cell	Art3
Csnk1g3	1.02566328436537e-34	0.866233716860633	0.324	0.234	3.18499219693977e-30	B_Cell	Csnk1g3
Tubb4b	1.58987036766229e-34	-0.529031277522576	0.341	0.549	4.93702445270171e-30	B_Cell	Tubb4b
Tnmd	2.24652059402792e-34	-1.56154833048546	0.007	0.114	6.97612040063491e-30	B_Cell	Tnmd
Ednrb	2.43275186900722e-34	-0.643357029521029	0.004	0.107	7.55442437882811e-30	B_Cell	Ednrb
Prpf4b	2.70397453873585e-34	0.841835319113878	0.431	0.359	8.39665213513644e-30	B_Cell	Prpf4b
Jpt1	2.78182337196086e-34	0.652393422881455	0.485	0.409	8.63839611695006e-30	B_Cell	Jpt1
mt-Nd4	3.27120284353238e-34	-0.900995166389899	0.96	0.874	1.01580661900211e-29	B_Cell	mt-Nd4
Gm13889	4.98618157340957e-34	-1.3510281896703	0.005	0.109	1.54835896399087e-29	B_Cell	Gm13889
Gpihbp1	5.48122999350776e-34	-0.597686367066051	0.01	0.117	1.70208634988397e-29	B_Cell	Gpihbp1
Rasa3	5.49148122080166e-34	0.765284597104138	0.223	0.13	1.70526966349554e-29	B_Cell	Rasa3
Ccl9	5.78494593783839e-34	-0.918700483004419	0.004	0.107	1.79639926207695e-29	B_Cell	Ccl9
Sema7a	7.15347094493282e-34	-0.523101404674302	0.012	0.12	2.22136733252999e-29	B_Cell	Sema7a
Sorbs2	1.39954511525299e-33	-0.659001924074616	0.002	0.103	4.3460074463951e-29	B_Cell	Sorbs2
Pcolce2	1.77672195058197e-33	-0.722422361733447	0.001	0.101	5.51725467314218e-29	B_Cell	Pcolce2
Dll4	2.11587171601507e-33	-0.614043996214749	0.013	0.121	6.57041643974161e-29	B_Cell	Dll4
Ifit3	6.03275877636901e-33	-0.657510572017528	0.006	0.108	1.87335258282587e-28	B_Cell	Ifit3
Mpeg1	6.30050765761872e-33	-0.761537385761925	0.013	0.118	1.95649664292034e-28	B_Cell	Mpeg1
Cd300c2	7.06737264765975e-33	-0.574031817943393	0.003	0.102	2.19463122827778e-28	B_Cell	Cd300c2
Gng2	8.9097806137973e-33	0.577181701263247	0.274	0.173	2.76675417400248e-28	B_Cell	Gng2
Bicra	1.14910224110131e-32	0.543240444915027	0.158	0.078	3.5683071892919e-28	B_Cell	Bicra
Ccl7	1.3393260050886e-32	-1.25516827872694	0.01	0.113	4.15900904360164e-28	B_Cell	Ccl7
Sept6	1.94563932919407e-32	0.547775589567913	0.156	0.077	6.04179380894634e-28	B_Cell	Sept6
Cdkn1b	2.19964062347885e-32	0.822991767619567	0.409	0.338	6.83054402808886e-28	B_Cell	Cdkn1b
C1qc	2.38058488938174e-32	-2.00246080957293	0.004	0.103	7.3924302569971e-28	B_Cell	C1qc
Eif3k	2.8022743171182e-32	0.532337438545739	0.625	0.603	8.70190243694715e-28	B_Cell	Eif3k
Aif1	2.82125103980528e-32	-0.704034917531834	0.004	0.102	8.76083085390734e-28	B_Cell	Aif1
Bcl2a1b	8.23836373227438e-32	0.539808150125873	0.189	0.095	2.55825908978316e-27	B_Cell	Bcl2a1b
Tle4	8.97402734288355e-32	0.770604272048652	0.374	0.284	2.78670471078563e-27	B_Cell	Tle4
Fgfr1op	9.9044244723278e-32	0.535332012539524	0.128	0.057	3.07562093139195e-27	B_Cell	Fgfr1op
Nfatc3	1.03482711783e-31	0.812840422441754	0.294	0.207	3.21344864899749e-27	B_Cell	Nfatc3
Has1	1.18416784825899e-31	-0.900829764981149	0.006	0.104	3.67719641919863e-27	B_Cell	Has1
Ifit1	3.15532246049268e-31	-0.85467382109954	0.01	0.109	9.79822283656791e-27	B_Cell	Ifit1
C1qa	3.20144254952714e-31	-2.40082298359961	0.013	0.114	9.94143954904662e-27	B_Cell	C1qa
Pf4	3.79884579498974e-31	-1.81987142657442	0.007	0.105	1.17965558471816e-26	B_Cell	Pf4
Gm26699	1.26402405807339e-30	0.605291360200272	0.191	0.107	3.92517390753529e-26	B_Cell	Gm26699
Aff1	3.91910193416904e-30	0.878963382083986	0.32	0.239	1.21699872361751e-25	B_Cell	Aff1
Rsbn1l	4.15233544241889e-30	0.79913548499944	0.375	0.301	1.28942472493434e-25	B_Cell	Rsbn1l
Ms4a6c	9.34596631601993e-30	-0.685832793423678	0.01	0.105	2.90220292011367e-25	B_Cell	Ms4a6c
Pxk	1.08008883392027e-29	0.795025691546134	0.296	0.213	3.35399985597263e-25	B_Cell	Pxk
Clint1	1.16994961143601e-29	0.925886854822509	0.398	0.345	3.63304452839223e-25	B_Cell	Clint1
Gm26735	2.01026102969097e-29	0.834923306218999	0.142	0.069	6.24246357549938e-25	B_Cell	Gm26735
Prdx5	2.25402071678203e-29	-0.740368993086411	0.308	0.501	6.99941053182325e-25	B_Cell	Prdx5
Il1b	2.99700845400159e-29	-2.00366620236476	0.01	0.103	9.30661035221113e-25	B_Cell	Il1b
Sp110	3.22274815503634e-29	0.695199813080468	0.24	0.151	1.00075998458343e-24	B_Cell	Sp110
Nfkbie	3.51530067423385e-29	0.634267779958154	0.191	0.108	1.09160631836984e-24	B_Cell	Nfkbie
Fermt3	1.24457753240885e-28	0.553387830768906	0.213	0.125	3.86478661138919e-24	B_Cell	Fermt3
Tsc22d4	1.79793621737969e-28	0.772884898324691	0.391	0.329	5.58313133582916e-24	B_Cell	Tsc22d4
Scaf11	1.8417099379386e-28	0.764678388130645	0.45	0.407	5.71906187028074e-24	B_Cell	Scaf11
Ppdpf	2.08383326503981e-28	0.76396288524405	0.38	0.317	6.47092743792812e-24	B_Cell	Ppdpf
Nipbl	3.11038773258796e-28	0.79478057502373	0.496	0.473	9.65868702600539e-24	B_Cell	Nipbl
Grk6	3.44912742795548e-28	0.792266864904506	0.24	0.157	1.07105754020301e-23	B_Cell	Grk6
Pecam1	8.30622464986913e-28	-1.25959363841569	0.208	0.311	2.57933194052386e-23	B_Cell	Pecam1
Sox4	1.82480454566945e-27	1.8301787645253	0.36	0.296	5.66656555566735e-23	B_Cell	Sox4
Arap2	2.01534096168816e-27	0.525776342637085	0.17	0.091	6.25823828833023e-23	B_Cell	Arap2
Xrn2	3.27441488546211e-27	0.804331363903598	0.387	0.329	1.01680405438255e-22	B_Cell	Xrn2
Gm10076	3.79171731121644e-27	0.519453865318962	0.519	0.488	1.17744197665204e-22	B_Cell	Gm10076
Cct2	8.08608434751346e-27	0.607236634121012	0.5	0.479	2.51097177243336e-22	B_Cell	Cct2
Cd93	8.26254259662438e-27	-0.938436416595313	0.237	0.36	2.56576735252977e-22	B_Cell	Cd93
Junb	9.76187904145753e-27	-0.536948490718498	0.737	0.796	3.03135629874381e-22	B_Cell	Junb
Zbtb18	1.09938654144905e-26	0.570513549022675	0.177	0.099	3.41392502716175e-22	B_Cell	Zbtb18
Foxo1	1.2095160608201e-26	0.760575835067078	0.314	0.234	3.75591022366467e-22	B_Cell	Foxo1
Pten	2.08289060856847e-26	0.755121066737661	0.448	0.412	6.46800020678766e-22	B_Cell	Pten
Camk2d	3.22744150319024e-26	0.802960166865695	0.308	0.233	1.00221740998567e-21	B_Cell	Camk2d
Tax1bp1	4.36703352098795e-26	0.549047052303985	0.58	0.583	1.35609491927239e-21	B_Cell	Tax1bp1
Ccl4	4.55561980666483e-26	-1.78065078915472	0.016	0.105	1.41465661856363e-21	B_Cell	Ccl4
Tnf	5.81425520141558e-26	-0.604088114645711	0.024	0.118	1.80550066769558e-21	B_Cell	Tnf
Grb2	4.32225557904126e-25	0.638685981741181	0.43	0.382	1.34219002495968e-20	B_Cell	Grb2
Swap70	5.18408124818357e-25	0.764747959219384	0.279	0.202	1.60981274999844e-20	B_Cell	Swap70
Plbd1	6.39082043942712e-25	-0.580022972888649	0.019	0.106	1.9845414710553e-20	B_Cell	Plbd1
Wfdc17	8.07928758268021e-25	-1.14933777985047	0.038	0.133	2.50886117304968e-20	B_Cell	Wfdc17
Nop10	9.04329298225651e-25	0.69739941406488	0.488	0.468	2.80821376978011e-20	B_Cell	Nop10
Hbb-bt	1.00224364780588e-24	-2.44942941000558	0.347	0.227	3.11226719953161e-20	B_Cell	Hbb-bt
Mef2d	1.51692718182154e-24	0.811831688602414	0.367	0.309	4.71051397771043e-20	B_Cell	Mef2d
Clk1	1.91082959948326e-24	0.606227207884508	0.552	0.543	5.93369915527536e-20	B_Cell	Clk1
Pim1	2.08351142085511e-24	0.517512332760097	0.512	0.44	6.46992801518138e-20	B_Cell	Pim1
Gpx1	2.6252052381346e-24	-0.607569524479757	0.55	0.699	8.15204982597937e-20	B_Cell	Gpx1
Rasgrp2	3.06061505655138e-24	0.52221525825018	0.221	0.138	9.50412793510901e-20	B_Cell	Rasgrp2
Serpinb1a	7.04539216983899e-24	0.677044892850109	0.246	0.165	2.1878056305001e-19	B_Cell	Serpinb1a
Eif2ak3	7.70980357333278e-24	0.634182371690104	0.166	0.096	2.39412530362703e-19	B_Cell	Eif2ak3
Atg101	7.83299741764933e-24	0.715139911336771	0.323	0.258	2.43238068810265e-19	B_Cell	Atg101
Klhl24	3.07005375803237e-23	0.727715599130567	0.366	0.301	9.53343793481791e-19	B_Cell	Klhl24
Dbnl	1.72523916668072e-22	0.836659391724519	0.327	0.268	5.35738518429364e-18	B_Cell	Dbnl
Pgap1	1.76089451359347e-22	0.601520947887254	0.118	0.059	5.4681057330618e-18	B_Cell	Pgap1
Rasd1	1.85432966789903e-22	-0.51435331221116	0.033	0.121	5.75824991772685e-18	B_Cell	Rasd1
Zfp292	4.38650742389185e-22	0.797138663026138	0.33	0.267	1.36214215034114e-17	B_Cell	Zfp292
Arf6	4.81519618473758e-22	0.581835192970598	0.412	0.374	1.49526287124656e-17	B_Cell	Arf6
Chd2	5.8718350683598e-22	0.765698618011529	0.32	0.257	1.82338094377777e-17	B_Cell	Chd2
Slc1a5	8.74393680723084e-22	0.842555057655781	0.283	0.217	2.71525469674939e-17	B_Cell	Slc1a5
Cnot6l	1.39363670776196e-21	0.598696997819239	0.394	0.34	4.32766006861321e-17	B_Cell	Cnot6l
Gga2	1.59749739301576e-21	0.661527467631683	0.179	0.112	4.96070865453183e-17	B_Cell	Gga2
Hck	1.79988412787185e-21	0.699970515920183	0.161	0.094	5.58918018228046e-17	B_Cell	Hck
Dnajc9	2.82366868210579e-21	0.531208633475721	0.211	0.14	8.76833835854312e-17	B_Cell	Dnajc9
Bin1	3.08411190162206e-21	0.656190223817075	0.32	0.26	9.57709268810699e-17	B_Cell	Bin1
Dock8	3.7950648122517e-21	0.545670606459517	0.197	0.126	1.17848147614852e-16	B_Cell	Dock8
Apobec1	1.08513570184025e-20	0.513512416779828	0.158	0.092	3.36967189492451e-16	B_Cell	Apobec1
Atp13a2	1.28286736947118e-20	0.610281060382695	0.178	0.11	3.98368804241884e-16	B_Cell	Atp13a2
Arhgef18	1.467551014833e-20	0.585281830047008	0.144	0.082	4.55718616636091e-16	B_Cell	Arhgef18
S100a9	2.85478256383759e-20	-4.46411301166336	0.298	0.203	8.86495629548487e-16	B_Cell	S100a9
Nckap1l	2.85772595634396e-20	0.524713545926863	0.175	0.106	8.8740964122349e-16	B_Cell	Nckap1l
Lyl1	4.24137330312895e-20	0.511793323125269	0.154	0.09	1.31707365182063e-15	B_Cell	Lyl1
Cpsf2	4.25646488609781e-20	0.801879240975064	0.246	0.183	1.32176004107995e-15	B_Cell	Cpsf2
Hnrnpa1	4.46795600564226e-20	0.644476480815977	0.358	0.312	1.38743437843209e-15	B_Cell	Hnrnpa1
Hmgn1	5.15793548453011e-20	0.500685732652798	0.517	0.48	1.60169370601113e-15	B_Cell	Hmgn1
Coq7	5.71640230407196e-20	0.961790058607892	0.19	0.125	1.77511440748347e-15	B_Cell	Coq7
Actg1	1.0065455971157e-19	-0.501263373870644	0.727	0.779	3.12562604272338e-15	B_Cell	Actg1
N4bp2	1.20119874368026e-19	0.581179745550533	0.176	0.111	3.7300824587503e-15	B_Cell	N4bp2
Eif3i	1.71582405405171e-19	0.551242512200792	0.466	0.458	5.32814843504678e-15	B_Cell	Eif3i
Fchsd2	4.02325382526386e-19	0.574380814528475	0.164	0.102	1.24934101035919e-14	B_Cell	Fchsd2
Phgdh	4.72861924586572e-19	0.52252940443176	0.152	0.091	1.46837813441868e-14	B_Cell	Phgdh
Tcp11l2	5.97472012648827e-19	0.732000093786412	0.333	0.279	1.8553298408784e-14	B_Cell	Tcp11l2
Samhd1	1.61903106471612e-18	0.549937791067482	0.394	0.338	5.02757716526297e-14	B_Cell	Samhd1
Prpf38b	2.45302294598453e-18	0.692357102120991	0.376	0.344	7.61737215416576e-14	B_Cell	Prpf38b
mt-Nd2	2.60796634745448e-18	-1.02698620252625	0.957	0.87	8.09851789875041e-14	B_Cell	mt-Nd2
Ypel3	6.69009807034469e-18	0.664012912791814	0.488	0.498	2.07747615378414e-13	B_Cell	Ypel3
Scand1	8.44434882553944e-18	0.518573152764761	0.525	0.536	2.62222364079476e-13	B_Cell	Scand1
B4galnt1	8.56671311208033e-18	0.571067910205021	0.16	0.1	2.66022142269431e-13	B_Cell	B4galnt1
Foxn3	1.2448666138368e-17	0.610921413555832	0.473	0.464	3.86568429594742e-13	B_Cell	Foxn3
Akap12	1.91990729349849e-17	0.890159126096088	0.296	0.237	5.96188811850085e-13	B_Cell	Akap12
Icam2	3.92451363904818e-17	-0.510429806139917	0.128	0.223	1.21867922033363e-12	B_Cell	Icam2
Ptbp3	4.00645635147558e-17	0.514240289730533	0.497	0.487	1.24412489082371e-12	B_Cell	Ptbp3
Phip	7.52092141828141e-17	0.737134060341114	0.329	0.285	2.33547172801893e-12	B_Cell	Phip
Csrp2	9.45946080196446e-17	-0.56267545789248	0.213	0.333	2.93744636283402e-12	B_Cell	Csrp2
Gpcpd1	1.01769131583224e-16	0.594411645288836	0.226	0.165	3.16023684305385e-12	B_Cell	Gpcpd1
Plaur	1.07386406779404e-16	0.690152058205559	0.28	0.211	3.33467008972083e-12	B_Cell	Plaur
Tomm22	1.46881451696256e-16	0.505624971173689	0.454	0.459	4.56110971952385e-12	B_Cell	Tomm22
Pnn	1.67310170487881e-16	0.672765069643845	0.378	0.346	5.19548272416018e-12	B_Cell	Pnn
Lgmn	2.5523608869279e-16	-0.825703819402977	0.178	0.291	7.9258462621772e-12	B_Cell	Lgmn
Rpia	5.02339819191381e-16	0.598310179708653	0.207	0.149	1.55991584053499e-11	B_Cell	Rpia
BC017643	5.43415397145578e-16	0.572718508978908	0.194	0.137	1.68746783275616e-11	B_Cell	BC017643
Arhgap17	6.85566311156789e-16	0.660213427690115	0.279	0.227	2.12888906603518e-11	B_Cell	Arhgap17
Rrm2b	7.06221335377238e-16	0.679763314293546	0.173	0.116	2.19302911274694e-11	B_Cell	Rrm2b
Arid3a	8.42853995688952e-16	0.549176004738733	0.131	0.079	2.6173145128129e-11	B_Cell	Arid3a
Blvrb	1.18068394588922e-15	0.584414997228738	0.397	0.371	3.6663778571698e-11	B_Cell	Blvrb
Smchd1	2.17824634302465e-15	0.639839485398243	0.364	0.334	6.76410836899446e-11	B_Cell	Smchd1
Cntrl	2.78848698116184e-15	0.605286907561498	0.195	0.138	8.65908862260188e-11	B_Cell	Cntrl
Cbll1	3.86666636201217e-15	0.507636082612804	0.16	0.105	1.20071590539564e-10	B_Cell	Cbll1
Eif3m	4.1575744043993e-15	0.568158786388113	0.45	0.462	1.29105157979811e-10	B_Cell	Eif3m
Ankrd11	5.19241813982213e-15	0.712444234928455	0.432	0.425	1.61240160495897e-10	B_Cell	Ankrd11
Aldoa	6.66804945566433e-15	-0.5435781036819	0.506	0.66	2.07062939746744e-10	B_Cell	Aldoa
Tmem123	8.08356292526088e-15	0.59777173421925	0.379	0.356	2.51018879518126e-10	B_Cell	Tmem123
Zfpm1	8.21266515090912e-15	0.513552007888399	0.173	0.115	2.55027890931181e-10	B_Cell	Zfpm1
Med13	1.74987672553277e-14	0.771888214068815	0.373	0.357	5.43389219579692e-10	B_Cell	Med13
Srp14	2.20491079942885e-14	0.532023231430272	0.536	0.579	6.8469095054664e-10	B_Cell	Srp14
Baz2a	2.35437494491223e-14	0.624818014937042	0.265	0.218	7.31104051643596e-10	B_Cell	Baz2a
Imp3	3.07482916579038e-14	0.508581302779035	0.387	0.368	9.54826700852886e-10	B_Cell	Imp3
Dad1	4.69582525044292e-14	0.537153692086124	0.601	0.616	1.45819461502004e-09	B_Cell	Dad1
Fmnl1	5.36098987074041e-14	0.532034711728286	0.228	0.171	1.66474818456102e-09	B_Cell	Fmnl1
Rbm25	6.73853866673777e-14	0.596476232098818	0.442	0.448	2.09251841218208e-09	B_Cell	Rbm25
Mtpn	7.20035180121675e-14	0.550619374757586	0.428	0.43	2.23592524483184e-09	B_Cell	Mtpn
Lmo4	8.37252163501061e-14	0.974687158410995	0.428	0.433	2.59991914331984e-09	B_Cell	Lmo4
Fam204a	9.15634630896636e-14	0.581681369407087	0.261	0.216	2.84332021932333e-09	B_Cell	Fam204a
Rsrc2	9.93673120815314e-14	0.565741464310386	0.442	0.446	3.08565314206779e-09	B_Cell	Rsrc2
Tcof1	1.52814120194798e-13	0.668250118794345	0.228	0.18	4.74533687440907e-09	B_Cell	Tcof1
Ddx46	2.03331188830466e-13	0.649734948256613	0.326	0.297	6.31404340675245e-09	B_Cell	Ddx46
Sfpq	2.0678366377201e-13	0.61989108731175	0.388	0.376	6.42125311111223e-09	B_Cell	Sfpq
Tob2	2.89868328773177e-13	0.547132885990243	0.461	0.447	9.00128121339347e-09	B_Cell	Tob2
Stk24	5.36153421931988e-13	0.602630648248346	0.269	0.229	1.6649172211254e-08	B_Cell	Stk24
Nol7	6.66076667401461e-13	0.622043270885149	0.364	0.351	2.06836787528176e-08	B_Cell	Nol7
Acin1	4.91602057828896e-12	0.621047628643647	0.414	0.422	1.52657187017607e-07	B_Cell	Acin1
Prkce	5.55584699653375e-12	0.511000562186069	0.149	0.102	1.72525716783362e-07	B_Cell	Prkce
Hnrnpa3	6.61056910226434e-12	0.507852427825572	0.456	0.474	2.05278002332615e-07	B_Cell	Hnrnpa3
Plekhj1	6.82671825384576e-12	0.6529796015226	0.285	0.256	2.11990081936672e-07	B_Cell	Plekhj1
Slc15a4	1.26976910290805e-11	0.558370584002185	0.151	0.106	3.94301399526037e-07	B_Cell	Slc15a4
Arid4b	1.42893604375094e-11	0.668271598508554	0.365	0.356	4.4372750966598e-07	B_Cell	Arid4b
Elof1	1.69805232057246e-11	0.83276114045728	0.312	0.301	5.27296187107366e-07	B_Cell	Elof1
Crebrf	1.81771399135691e-11	0.571747477512985	0.253	0.213	5.64454725736061e-07	B_Cell	Crebrf
Sh3kbp1	1.88518304488751e-11	0.645019061424584	0.264	0.228	5.85405890928919e-07	B_Cell	Sh3kbp1
Pqbp1	2.6466578819994e-11	0.625242205902431	0.261	0.226	8.21866672097274e-07	B_Cell	Pqbp1
Bptf	2.79682887521213e-11	0.568539144788505	0.414	0.421	8.68499270619623e-07	B_Cell	Bptf
Txndc11	3.00376702962812e-11	0.531788419493934	0.164	0.117	9.32759775710421e-07	B_Cell	Txndc11
Limd1	4.86675313187745e-11	0.592434668226101	0.314	0.286	1.5112728500419e-06	B_Cell	Limd1
Emc6	5.09264865952262e-11	0.523247756959837	0.325	0.305	1.58142018824156e-06	B_Cell	Emc6
Bloc1s2	6.16767724344324e-11	0.606033812886362	0.207	0.166	1.91524881440643e-06	B_Cell	Bloc1s2
Smad7	1.05710940090269e-10	0.565707543276644	0.39	0.373	3.28264182262312e-06	B_Cell	Smad7
Dennd4a	1.31528074312333e-10	0.529687912951015	0.188	0.144	4.08434129162088e-06	B_Cell	Dennd4a
Tapt1	1.36301490552378e-10	0.528205563028942	0.156	0.113	4.232570186123e-06	B_Cell	Tapt1
Hist1h1c	3.11371255749416e-10	0.637296747929929	0.258	0.218	9.66901160478661e-06	B_Cell	Hist1h1c
Cebpz	6.98192972024564e-10	0.668708489941873	0.331	0.318	2.16809863602788e-05	B_Cell	Cebpz
Trmt112	1.116308807788e-09	0.526049133662562	0.349	0.344	3.46647374082408e-05	B_Cell	Trmt112
Gse1	2.88631201321543e-09	0.503400913161696	0.157	0.117	8.96286469463787e-05	B_Cell	Gse1
Ezh2	2.96845724859959e-09	0.68352675659419	0.165	0.126	9.2179502940763e-05	B_Cell	Ezh2
Cib1	5.83316502531767e-09	0.729215883786428	0.272	0.253	0.00018113727353119	B_Cell	Cib1
Herpud1	9.23289326798022e-09	0.721819026070421	0.335	0.337	0.00028670903465059	B_Cell	Herpud1
Abhd17a	1.34121382917792e-08	0.55479407951295	0.367	0.375	0.00041648713037462	B_Cell	Abhd17a
Llph	1.45086821563925e-08	0.555497856626681	0.296	0.282	0.000450538107002458	B_Cell	Llph
Prkcd	1.58423427764231e-08	0.517446148064261	0.248	0.215	0.000491952270236266	B_Cell	Prkcd
Tigd2	2.06672577976086e-08	0.550665376905486	0.171	0.135	0.000641780356389139	B_Cell	Tigd2
Rpl36al	2.67719889406179e-08	0.56308235887559	0.276	0.249	0.000831350572573007	B_Cell	Rpl36al
Asf1a	3.04812917622688e-08	0.530478302845069	0.149	0.113	0.000946535553093732	B_Cell	Asf1a
Jarid2	3.45703180581033e-08	0.571974792120353	0.228	0.196	0.00107351208665828	B_Cell	Jarid2
Hnrnpd	5.73227839385268e-08	0.508221655229125	0.395	0.418	0.00178004440964307	B_Cell	Hnrnpd
Cdc42se1	5.86071363835309e-08	0.584480934214194	0.305	0.294	0.00181992740611779	B_Cell	Cdc42se1
Pla2g12a	5.94596276532702e-08	0.559145965518637	0.18	0.147	0.001846399817517	B_Cell	Pla2g12a
Tyrobp	6.31104037503865e-08	-1.88684170673971	0.187	0.22	0.00195976736766075	B_Cell	Tyrobp
Upf3b	6.62769627582753e-08	0.534488675603614	0.204	0.17	0.00205809852453272	B_Cell	Upf3b
Frg1	1.15210070662763e-07	0.589549277863116	0.327	0.329	0.00357761832429079	B_Cell	Frg1
Gpbp1	2.74664409472667e-07	0.659446223962224	0.284	0.277	0.00852915390735472	B_Cell	Gpbp1
Srsf11	2.92112563717798e-07	0.505444961146238	0.391	0.418	0.00907097144112878	B_Cell	Srsf11
Rapgef6	3.16808115062363e-07	0.595240147157966	0.279	0.264	0.00983784239703155	B_Cell	Rapgef6
Zcchc7	3.87203533172863e-07	0.608446299627214	0.261	0.241	0.0120238313156169	B_Cell	Zcchc7
Lsm4	4.27661442922231e-07	0.50422727244778	0.373	0.396	0.0132801707870641	B_Cell	Lsm4
Mob4	4.82864962564961e-07	0.555739922535414	0.337	0.345	0.0149944056825297	B_Cell	Mob4
Rtcb	5.50820492401171e-07	0.549600491088658	0.29	0.288	0.0171046287505336	B_Cell	Rtcb
Mettl23	7.10066226728668e-07	0.501086154206016	0.206	0.181	0.0220496865386053	B_Cell	Mettl23
Top2b	1.23240062924923e-06	0.542407234682182	0.355	0.372	0.0382697367400765	B_Cell	Top2b
Ivns1abp	1.26430107375023e-06	0.506168142329993	0.266	0.249	0.039260341243166	B_Cell	Ivns1abp
Prep	1.31467027550355e-06	0.507573586062918	0.131	0.101	0.0408244560652117	B_Cell	Prep
Rtf1	1.72013283591201e-06	0.534105866544397	0.364	0.387	0.0534152849535755	B_Cell	Rtf1
Arid1b	1.74777058949991e-06	0.567967420745396	0.265	0.254	0.0542735201157406	B_Cell	Arid1b
Ddx21	2.13981351936292e-06	0.559991329054251	0.32	0.319	0.0664476292167767	B_Cell	Ddx21
Akirin1	2.57684557490236e-06	0.534823264303588	0.306	0.308	0.080018785637443	B_Cell	Akirin1
Sec63	3.47255174750821e-06	0.905341885665745	0.306	0.321	0.107833149415373	B_Cell	Sec63
Setd2	3.68237728836445e-06	0.580182001466886	0.282	0.275	0.114348861935581	B_Cell	Setd2
S100a8	4.8556618591444e-06	-4.45318244235231	0.206	0.16	0.150782867712011	B_Cell	S100a8
Kras	8.70701648328057e-06	0.545073453832839	0.394	0.427	0.270378982855312	B_Cell	Kras
Tmem55b	9.74649541780819e-06	0.503407655711959	0.204	0.184	0.302657922209198	B_Cell	Tmem55b
Chd1	1.06270357769731e-05	0.518862259043719	0.304	0.307	0.330001341982346	B_Cell	Chd1
Tfam	1.19440614432575e-05	0.517532480937868	0.168	0.144	0.370898939997476	B_Cell	Tfam
Maf1	1.74905354910106e-05	0.506357724291833	0.276	0.276	0.543133598602352	B_Cell	Maf1
Mrpl49	2.03090069241587e-05	0.539915133035068	0.154	0.13	0.6306555920159	B_Cell	Mrpl49
Nap1l1	2.97525933900872e-05	0.515646897045805	0.366	0.396	0.923907282542378	B_Cell	Nap1l1
Pnisr	3.61735282323039e-05	0.50119064023022	0.235	0.222	1	B_Cell	Pnisr
Tnrc6b	6.55181130911492e-05	0.520792809124764	0.353	0.378	1	B_Cell	Tnrc6b
Crem	6.59357987270098e-05	0.596474170036229	0.233	0.217	1	B_Cell	Crem
Mindy2	0.000114818814932639	0.54714499080053	0.288	0.29	1	B_Cell	Mindy2
Vps13a	0.000182525072664122	0.514671476962322	0.176	0.157	1	B_Cell	Vps13a
Luc7l3	0.000195915414546173	0.530662763219667	0.362	0.394	1	B_Cell	Luc7l3
Fam69a	0.000224393498668375	0.543246806640905	0.176	0.16	1	B_Cell	Fam69a
Smg6	0.000322372227238477	0.576698376694564	0.211	0.201	1	B_Cell	Smg6
Rere	0.000405075060129615	0.52673186071982	0.264	0.268	1	B_Cell	Rere
Taf1d	0.000461201167414811	0.517328255055702	0.229	0.223	1	B_Cell	Taf1d
Trp53	0.000579505923908903	0.512755819495123	0.284	0.298	1	B_Cell	Trp53
Cnot3	0.00147976762796021	0.537236190402831	0.229	0.229	1	B_Cell	Cnot3
Kdm5a	0.00292672359591681	0.505051414849798	0.264	0.275	1	B_Cell	Kdm5a
Irf2bp2	0.0034794261802065	0.516290151036632	0.406	0.462	1	B_Cell	Irf2bp2
Ftl1	0.00360402654176554	-0.599032370210931	0.936	0.927	1	B_Cell	Ftl1
Dhx9	0.00577135550440365	0.520527499340611	0.248	0.26	1	B_Cell	Dhx9
Egr3	0.00579484327929164	0.534231768638352	0.182	0.171	1	B_Cell	Egr3
Notch2	0.00989863445812042	0.528553008412903	0.288	0.308	1	B_Cell	Notch2
H2-Eb1.1	0	3.91891254782406	0.918	0.127	0	Dendritic	H2-Eb1
H2-Aa.1	0	3.88663064655622	0.918	0.13	0	Dendritic	H2-Aa
H2-Ab1.1	0	3.84108934534528	0.897	0.141	0	Dendritic	H2-Ab1
Cd74.1	0	3.43455296014881	0.935	0.134	0	Dendritic	Cd74
Ccr7.1	0	3.04111851860923	0.337	0.027	0	Dendritic	Ccr7
H2-DMb1	0	2.87167046223693	0.809	0.092	0	Dendritic	H2-DMb1
Ccl5	0	2.84793910778338	0.28	0.034	0	Dendritic	Ccl5
Lsp1.1	0	2.75477386768001	0.961	0.318	0	Dendritic	Lsp1
Cd209a	0	2.64882610654016	0.391	0.011	0	Dendritic	Cd209a
Il1b.1	0	2.58167819025033	0.621	0.087	0	Dendritic	Il1b
H2-DMa.1	0	2.57690225084052	0.824	0.102	0	Dendritic	H2-DMa
Gm2a	0	2.42956354131252	0.836	0.321	0	Dendritic	Gm2a
Bcl2a1d	0	2.38771664666155	0.699	0.056	0	Dendritic	Bcl2a1d
Napsa.1	0	2.34582007040412	0.795	0.081	0	Dendritic	Napsa
Cytip.1	0	2.31346693380229	0.874	0.119	0	Dendritic	Cytip
Plbd1.1	0	2.30512842605604	0.71	0.088	0	Dendritic	Plbd1
Irf8.1	0	2.11898619424443	0.545	0.142	0	Dendritic	Irf8
Cd83.1	0	2.11526426444894	0.775	0.1	0	Dendritic	Cd83
Rel.1	0	2.07357347165131	0.849	0.248	0	Dendritic	Rel
Epsti1	0	2.03921752699816	0.664	0.105	0	Dendritic	Epsti1
Basp1.1	0	2.02602829074338	0.704	0.194	0	Dendritic	Basp1
Ccl22	0	1.98264807100951	0.184	0.001	0	Dendritic	Ccl22
Bcl2a1b.1	0	1.97806700499487	0.566	0.085	0	Dendritic	Bcl2a1b
Ctss	0	1.90163669308375	0.955	0.146	0	Dendritic	Ctss
Cd52.1	0	1.88726561542437	0.83	0.147	0	Dendritic	Cd52
Lgals3.1	0	1.88646430546912	0.828	0.285	0	Dendritic	Lgals3
Tyrobp.1	0	1.87766971445747	0.944	0.2	0	Dendritic	Tyrobp
Laptm5.1	0	1.86185710871645	0.943	0.209	0	Dendritic	Laptm5
Alox5ap.1	0	1.8526220373911	0.797	0.159	0	Dendritic	Alox5ap
Tbc1d4	0	1.79566777306447	0.343	0.061	0	Dendritic	Tbc1d4
Naaa	0	1.77940947601406	0.549	0.149	0	Dendritic	Naaa
Ucp2.1	0	1.76721708906534	0.94	0.336	0	Dendritic	Ucp2
Samsn1	0	1.75554823066633	0.657	0.114	0	Dendritic	Samsn1
Psmb8	0	1.74996025573912	0.91	0.405	0	Dendritic	Psmb8
Coro1a.1	0	1.70889277714868	0.911	0.204	0	Dendritic	Coro1a
Sub1.1	0	1.7070360096911	0.958	0.642	0	Dendritic	Sub1
Etv3	0	1.66323289198099	0.69	0.157	0	Dendritic	Etv3
Ctsh	0	1.64147899950255	0.886	0.266	0	Dendritic	Ctsh
H2afz	0	1.63691731980672	0.887	0.496	0	Dendritic	H2afz
Rgs1	0	1.61344693704225	0.401	0.058	0	Dendritic	Rgs1
Actb	0	1.58581307794377	0.997	0.909	0	Dendritic	Actb
Mgl2	0	1.57429120327335	0.283	0.047	0	Dendritic	Mgl2
Sh3bgrl3.1	0	1.56360964500191	0.969	0.638	0	Dendritic	Sh3bgrl3
Psme1	0	1.56218692181092	0.891	0.472	0	Dendritic	Psme1
Gpr132.1	0	1.55969711462981	0.739	0.074	0	Dendritic	Gpr132
Wfdc17.1	0	1.55928057946628	0.598	0.119	0	Dendritic	Wfdc17
Mpeg1.1	0	1.55751352477158	0.648	0.102	0	Dendritic	Mpeg1
Nr4a3	0	1.55391711714959	0.616	0.2	0	Dendritic	Nr4a3
Plek	0	1.55340296302025	0.84	0.159	0	Dendritic	Plek
Tnip3	0	1.54372962332231	0.366	0.02	0	Dendritic	Tnip3
Siglech	0	1.54212677778025	0.121	0.006	0	Dendritic	Siglech
Spi1	0	1.536271867454	0.852	0.153	0	Dendritic	Spi1
Cyba.1	0	1.5071772530482	0.96	0.582	0	Dendritic	Cyba
Pim1.1	0	1.50222193555947	0.913	0.43	0	Dendritic	Pim1
Cd7	0	1.49968611813741	0.254	0.016	0	Dendritic	Cd7
Pld4	0	1.4900592300732	0.719	0.099	0	Dendritic	Pld4
Cxcl16.1	0	1.48451234602474	0.569	0.158	0	Dendritic	Cxcl16
S100a4.1	0	1.48202800045477	0.629	0.191	0	Dendritic	S100a4
Pmaip1	0	1.46411321428443	0.575	0.051	0	Dendritic	Pmaip1
Klrd1	0	1.45796074477823	0.461	0.021	0	Dendritic	Klrd1
H2afy.1	0	1.44262080980082	0.875	0.433	0	Dendritic	H2afy
Fcer1g.1	0	1.44198551544349	0.929	0.201	0	Dendritic	Fcer1g
Ly86.1	0	1.43845685474055	0.775	0.106	0	Dendritic	Ly86
Avpi1	0	1.41612383507906	0.636	0.164	0	Dendritic	Avpi1
Dusp5	0	1.41135071021653	0.724	0.166	0	Dendritic	Dusp5
Npc2	0	1.39010587664244	0.94	0.564	0	Dendritic	Npc2
Fau.1	0	1.38824696374327	0.987	0.885	0	Dendritic	Fau
Psmb9	0	1.38074195536654	0.767	0.264	0	Dendritic	Psmb9
Rnase6.1	0	1.38007828826519	0.511	0.03	0	Dendritic	Rnase6
Runx3	0	1.37822664093335	0.638	0.063	0	Dendritic	Runx3
Atox1.1	0	1.3735132373127	0.942	0.66	0	Dendritic	Atox1
Efhd2.1	0	1.35675935492283	0.832	0.3	0	Dendritic	Efhd2
Tmsb4x	0	1.35127212407556	0.999	0.912	0	Dendritic	Tmsb4x
Bcl2a1a	0	1.34651160098299	0.391	0.019	0	Dendritic	Bcl2a1a
Got1	0	1.34312621025865	0.674	0.171	0	Dendritic	Got1
Ptprc.1	0	1.33873746608655	0.844	0.185	0	Dendritic	Ptprc
Gpr171.1	0	1.31472016669326	0.392	0.024	0	Dendritic	Gpr171
Myo1g	0	1.27253721509411	0.621	0.066	0	Dendritic	Myo1g
Il4i1	0	1.25299015023539	0.21	0.007	0	Dendritic	Il4i1
Clec4b1	0	1.25152447668878	0.353	0.035	0	Dendritic	Clec4b1
Rpsa.1	0	1.25086915024086	0.99	0.819	0	Dendritic	Rpsa
Traf1	0	1.24551427848733	0.481	0.034	0	Dendritic	Traf1
Cd53.1	0	1.23231019408701	0.761	0.183	0	Dendritic	Cd53
Cd48.1	0	1.23197067982645	0.708	0.11	0	Dendritic	Cd48
Ccl4.1	0	1.2283251476531	0.408	0.095	0	Dendritic	Ccl4
Selplg	0	1.22591510205247	0.69	0.103	0	Dendritic	Selplg
Gpr183.1	0	1.22527449611727	0.41	0.058	0	Dendritic	Gpr183
Rps11.1	0	1.21677115997661	0.932	0.657	0	Dendritic	Rps11
Gpx1.1	0	1.20854590195	0.948	0.69	0	Dendritic	Gpx1
Cfp	0	1.20768791031008	0.533	0.108	0	Dendritic	Cfp
Cd209d	0	1.20023745557853	0.219	0.009	0	Dendritic	Cd209d
Snx20.1	0	1.19965271046236	0.714	0.101	0	Dendritic	Snx20
Arl5c.1	0	1.19461392809057	0.45	0.07	0	Dendritic	Arl5c
Csf2ra	0	1.18869454270907	0.677	0.124	0	Dendritic	Csf2ra
Itgb7	0	1.18730342046041	0.542	0.05	0	Dendritic	Itgb7
Slamf7.1	0	1.17571950378885	0.574	0.056	0	Dendritic	Slamf7
Wdfy4.1	0	1.17291868849666	0.422	0.046	0	Dendritic	Wdfy4
Ptafr.1	0	1.16664450152166	0.613	0.11	0	Dendritic	Ptafr
Batf3	0	1.15665144823522	0.525	0.034	0	Dendritic	Batf3
Rab11fip1	0	1.13235756949723	0.533	0.049	0	Dendritic	Rab11fip1
Fam49b.1	0	1.12921092326428	0.786	0.243	0	Dendritic	Fam49b
Olfm1	0	1.12774953310191	0.546	0.141	0	Dendritic	Olfm1
Pfn1.1	0	1.12752469932498	0.974	0.779	0	Dendritic	Pfn1
P2ry10.1	0	1.12346227015962	0.502	0.024	0	Dendritic	P2ry10
Ccr9	0	1.12270642366676	0.119	0.002	0	Dendritic	Ccr9
Rgs10.1	0	1.1118578109925	0.747	0.233	0	Dendritic	Rgs10
Serpinb6b	0	1.10798775203186	0.206	0.028	0	Dendritic	Serpinb6b
Ccl17	0	1.10012754495904	0.118	0.002	0	Dendritic	Ccl17
H2-Oa.1	0	1.09047755269476	0.404	0.016	0	Dendritic	H2-Oa
Lcp1	0	1.08147626880298	0.851	0.208	0	Dendritic	Lcp1
Flt3	0	1.08098644843474	0.488	0.007	0	Dendritic	Flt3
Unc93b1.1	0	1.07711659013541	0.781	0.251	0	Dendritic	Unc93b1
Aif1.1	0	1.07658827282504	0.542	0.088	0	Dendritic	Aif1
H2-DMb2.1	0	1.06937878021651	0.42	0.02	0	Dendritic	H2-DMb2
Ctsz	0	1.06796300281485	0.935	0.553	0	Dendritic	Ctsz
Rnh1.1	0	1.06675675449677	0.806	0.401	0	Dendritic	Rnh1
Slamf9	0	1.06547626765684	0.44	0.04	0	Dendritic	Slamf9
Rps9.1	0	1.05614924168364	0.991	0.867	0	Dendritic	Rps9
Cotl1.1	0	1.05546187938393	0.731	0.267	0	Dendritic	Cotl1
Ear2	0	1.05001802184137	0.215	0.018	0	Dendritic	Ear2
Gltp	0	1.04313041572629	0.771	0.276	0	Dendritic	Gltp
Bmp2k	0	1.04070240361793	0.569	0.176	0	Dendritic	Bmp2k
Sec61b	0	1.04037520077984	0.925	0.608	0	Dendritic	Sec61b
Itga4.1	0	1.03998037426977	0.594	0.108	0	Dendritic	Itga4
Rps26.1	0	1.03864393302464	0.988	0.822	0	Dendritic	Rps26
Scand1.1	0	1.02192966609869	0.891	0.527	0	Dendritic	Scand1
Rps28.1	0	1.0193935561252	0.968	0.751	0	Dendritic	Rps28
Alcam	0	1.01892721204883	0.539	0.055	0	Dendritic	Alcam
Ms4a6c.1	0	1.01564150717514	0.499	0.092	0	Dendritic	Ms4a6c
Mreg	0	1.00739968049949	0.196	0.007	0	Dendritic	Mreg
Pkib	0	1.00673291648199	0.458	0.029	0	Dendritic	Pkib
Srgn.1	0	1.00388233236675	0.955	0.526	0	Dendritic	Srgn
Arpc2	0	1.003702897283	0.954	0.694	0	Dendritic	Arpc2
Rassf4	0	1.00335117283335	0.629	0.089	0	Dendritic	Rassf4
Rilpl2.1	0	0.998041571055361	0.649	0.209	0	Dendritic	Rilpl2
H2-M2	0	0.99639018824039	0.104	0.001	0	Dendritic	H2-M2
Bri3bp	0	0.986917488039431	0.604	0.103	0	Dendritic	Bri3bp
Pip4k2a	0	0.980677912871322	0.691	0.193	0	Dendritic	Pip4k2a
Rps13.1	0	0.980494830022521	0.98	0.836	0	Dendritic	Rps13
Naga	0	0.970035720943748	0.557	0.149	0	Dendritic	Naga
Rpl11.1	0	0.965026918849581	0.986	0.823	0	Dendritic	Rpl11
Arhgdib.1	0	0.951054442646148	0.881	0.289	0	Dendritic	Arhgdib
Rpl39.1	0	0.941740364979374	0.978	0.856	0	Dendritic	Rpl39
Ms4a4c.1	0	0.93787142545991	0.323	0.046	0	Dendritic	Ms4a4c
Lactb	0	0.925580958399807	0.59	0.149	0	Dendritic	Lactb
Ptpn18.1	0	0.921083116479845	0.76	0.229	0	Dendritic	Ptpn18
Grb2.1	0	0.917553263085274	0.834	0.372	0	Dendritic	Grb2
Fxyd5.1	0	0.913510677680522	0.676	0.241	0	Dendritic	Fxyd5
Rps27a.1	0	0.905400839302025	0.986	0.877	0	Dendritic	Rps27a
Mcub	0	0.904846850843187	0.492	0.147	0	Dendritic	Mcub
Dock10	0	0.902985961703976	0.576	0.117	0	Dendritic	Dock10
Rps16.1	0	0.899056590480332	0.978	0.858	0	Dendritic	Rps16
Rpl32.1	0	0.898020268482877	0.984	0.84	0	Dendritic	Rpl32
Fcgr2b	0	0.894855402568936	0.515	0.107	0	Dendritic	Fcgr2b
Rpl19.1	0	0.89384463377537	0.975	0.858	0	Dendritic	Rpl19
Rplp2.1	0	0.887868783455378	0.977	0.847	0	Dendritic	Rplp2
Rps7.1	0	0.88356671956808	0.977	0.84	0	Dendritic	Rps7
Adam8	0	0.883547103346445	0.473	0.072	0	Dendritic	Adam8
Sdf2l1	0	0.883356432780465	0.589	0.182	0	Dendritic	Sdf2l1
Itgax	0	0.882480629366911	0.418	0.021	0	Dendritic	Itgax
Sec11c.1	0	0.882129424324149	0.808	0.354	0	Dendritic	Sec11c
Jak2	0	0.879840538189105	0.574	0.173	0	Dendritic	Jak2
Nrros	0	0.876678807243441	0.62	0.14	0	Dendritic	Nrros
Ramp1.1	0	0.865710768264935	0.6	0.147	0	Dendritic	Ramp1
Nfkbie.1	0	0.863990612105799	0.531	0.099	0	Dendritic	Nfkbie
Hcls1.1	0	0.859427673059916	0.667	0.163	0	Dendritic	Hcls1
Skap2	0	0.855449440286462	0.744	0.263	0	Dendritic	Skap2
Cyth4	0	0.854978370998631	0.565	0.103	0	Dendritic	Cyth4
Rpl18a.1	0	0.854749151141129	0.986	0.865	0	Dendritic	Rpl18a
Arhgap30.1	0	0.854229905645081	0.613	0.12	0	Dendritic	Arhgap30
Rps10.1	0	0.84752987023135	0.985	0.86	0	Dendritic	Rps10
Rps24.1	0	0.84730944306482	0.986	0.901	0	Dendritic	Rps24
Jpt1.1	0	0.836410072004333	0.851	0.399	0	Dendritic	Jpt1
Rpl34.1	0	0.833514288933436	0.983	0.859	0	Dendritic	Rpl34
Fnbp1	0	0.830535058113178	0.532	0.153	0	Dendritic	Fnbp1
Baz1a.1	0	0.828478298534976	0.705	0.247	0	Dendritic	Baz1a
Cybb	0	0.827015882329808	0.533	0.139	0	Dendritic	Cybb
Prcp	0	0.826516771192501	0.701	0.232	0	Dendritic	Prcp
Itgb2	0	0.823374138903968	0.623	0.134	0	Dendritic	Itgb2
Nuak2	0	0.821338441925628	0.482	0.086	0	Dendritic	Nuak2
Malt1.1	0	0.818840463862033	0.448	0.083	0	Dendritic	Malt1
Dapp1	0	0.81694853209103	0.493	0.062	0	Dendritic	Dapp1
Jaml	0	0.815813529687983	0.382	0.033	0	Dendritic	Jaml
Dock2.1	0	0.810777719895146	0.575	0.102	0	Dendritic	Dock2
Phf11b	0	0.80619326303239	0.426	0.046	0	Dendritic	Phf11b
Cd300a	0	0.803523630385237	0.455	0.09	0	Dendritic	Cd300a
Upb1	0	0.803107083992836	0.25	0.006	0	Dendritic	Upb1
Ramp3	0	0.802522013765419	0.282	0.042	0	Dendritic	Ramp3
Ezr.1	0	0.797882009989103	0.687	0.23	0	Dendritic	Ezr
Il7r.1	0	0.797833624144355	0.341	0.035	0	Dendritic	Il7r
Rpl35a.1	0	0.795371218565962	0.978	0.86	0	Dendritic	Rpl35a
Lmnb1	0	0.77439264227326	0.547	0.146	0	Dendritic	Lmnb1
Rac2.1	0	0.773902854319017	0.673	0.183	0	Dendritic	Rac2
Shtn1	0	0.767905628349477	0.493	0.082	0	Dendritic	Shtn1
Cd300c2.1	0	0.765214787349786	0.499	0.09	0	Dendritic	Cd300c2
Lat2.1	0	0.75115744190323	0.467	0.068	0	Dendritic	Lat2
Plxnc1	0	0.748288043991699	0.325	0.052	0	Dendritic	Plxnc1
Pak1	0	0.745295766228576	0.426	0.086	0	Dendritic	Pak1
Nfkbib	0	0.742776485746907	0.588	0.174	0	Dendritic	Nfkbib
B4galnt1.1	0	0.731918605857481	0.493	0.091	0	Dendritic	B4galnt1
Xcr1	0	0.731436331803077	0.195	0.002	0	Dendritic	Xcr1
Nfkbid.1	0	0.72635595872283	0.499	0.117	0	Dendritic	Nfkbid
Nudt17	0	0.725701981537017	0.145	0.008	0	Dendritic	Nudt17
Mpp6	0	0.720978476446038	0.579	0.173	0	Dendritic	Mpp6
Ppfia4	0	0.719966542546178	0.389	0.04	0	Dendritic	Ppfia4
Ptpn6.1	0	0.719823704802424	0.53	0.109	0	Dendritic	Ptpn6
Bloc1s2.1	0	0.718469104466707	0.545	0.157	0	Dendritic	Bloc1s2
Dnase1l3	0	0.715763818296445	0.136	0.006	0	Dendritic	Dnase1l3
Fam105a	0	0.715476436285115	0.478	0.089	0	Dendritic	Fam105a
Orai1	0	0.714625342772682	0.547	0.158	0	Dendritic	Orai1
Fermt3.1	0	0.70951991842552	0.575	0.116	0	Dendritic	Fermt3
Cd86	0	0.708692925025326	0.391	0.033	0	Dendritic	Cd86
M6pr	0	0.706627690282954	0.693	0.267	0	Dendritic	M6pr
Wnt11	0	0.706413635678304	0.285	0.052	0	Dendritic	Wnt11
Ciita.1	0	0.701355352697501	0.336	0.026	0	Dendritic	Ciita
Pirb	0	0.694141644677928	0.573	0.122	0	Dendritic	Pirb
Slc38a1.1	0	0.692661438447183	0.467	0.083	0	Dendritic	Slc38a1
Uvrag	0	0.687921730270495	0.582	0.189	0	Dendritic	Uvrag
Klrk1	0	0.686073742663124	0.368	0.021	0	Dendritic	Klrk1
Cd68.1	0	0.685375756761003	0.653	0.137	0	Dendritic	Cd68
Camk1d	0	0.684900021712751	0.463	0.108	0	Dendritic	Camk1d
Il21r.1	0	0.683986578466832	0.273	0.039	0	Dendritic	Il21r
Zmiz2	0	0.681057662892442	0.553	0.163	0	Dendritic	Zmiz2
Dennd4a.1	0	0.678389764642875	0.489	0.136	0	Dendritic	Dennd4a
Vrk1	0	0.677343848804582	0.493	0.122	0	Dendritic	Vrk1
Fgd2	0	0.674175266686243	0.396	0.04	0	Dendritic	Fgd2
Tap1	0	0.673056545891947	0.565	0.178	0	Dendritic	Tap1
Tep1	0	0.670175453363455	0.455	0.102	0	Dendritic	Tep1
Map3k14	0	0.664726626789498	0.365	0.06	0	Dendritic	Map3k14
Mthfd2	0	0.661308463186983	0.44	0.097	0	Dendritic	Mthfd2
Stap1.1	0	0.651228760619301	0.402	0.071	0	Dendritic	Stap1
Pafah1b3.1	0	0.647161917142218	0.458	0.112	0	Dendritic	Pafah1b3
Clec12a	0	0.647044418270915	0.478	0.099	0	Dendritic	Clec12a
Coro2a	0	0.634884663428575	0.383	0.034	0	Dendritic	Coro2a
Dock8.1	0	0.630071261205923	0.526	0.117	0	Dendritic	Dock8
Ltb4r1	0	0.62856880766774	0.309	0.055	0	Dendritic	Ltb4r1
Syk.1	0	0.626820647968847	0.522	0.128	0	Dendritic	Syk
Nckap1l.1	0	0.624664803444896	0.515	0.097	0	Dendritic	Nckap1l
Mkl1	0	0.622016720588996	0.409	0.097	0	Dendritic	Mkl1
Clec9a	0	0.609847599017278	0.231	0.002	0	Dendritic	Clec9a
Lyn.1	0	0.592717528890092	0.526	0.149	0	Dendritic	Lyn
Gpr137b	0	0.589346300352982	0.407	0.095	0	Dendritic	Gpr137b
Glipr1	0	0.586186233994588	0.453	0.099	0	Dendritic	Glipr1
Ctsc	0	0.581997800295869	0.639	0.157	0	Dendritic	Ctsc
Scimp	0	0.577868185744016	0.29	0.021	0	Dendritic	Scimp
Tbc1d9	0	0.576809551948846	0.364	0.052	0	Dendritic	Tbc1d9
Grk3	0	0.573177584580215	0.303	0.028	0	Dendritic	Grk3
Gm6377	0	0.566484182700473	0.339	0.041	0	Dendritic	Gm6377
Sema4a	0	0.566115338940677	0.455	0.088	0	Dendritic	Sema4a
Aph1c	0	0.564814532003015	0.373	0.058	0	Dendritic	Aph1c
Pkp3	0	0.562557343677524	0.321	0.021	0	Dendritic	Pkp3
Cd300c	0	0.561458603908942	0.147	0.002	0	Dendritic	Cd300c
Ifi209.1	0	0.554110375080986	0.384	0.058	0	Dendritic	Ifi209
Arhgap45.1	0	0.553722536199517	0.509	0.108	0	Dendritic	Arhgap45
Gpr65	0	0.549547767099799	0.329	0.053	0	Dendritic	Gpr65
Batf	0	0.548359931865297	0.312	0.05	0	Dendritic	Batf
Kcnn4	0	0.541511244410644	0.308	0.06	0	Dendritic	Kcnn4
Crybg1	0	0.53963501513986	0.381	0.068	0	Dendritic	Crybg1
Cd80	0	0.536500870892339	0.263	0.023	0	Dendritic	Cd80
Me2	0	0.535654529697364	0.448	0.114	0	Dendritic	Me2
Gmfg.1	0	0.525014937046942	0.679	0.191	0	Dendritic	Gmfg
Phf11a	0	0.524829841483658	0.249	0.011	0	Dendritic	Phf11a
Csf2rb2	0	0.524444578522014	0.302	0.048	0	Dendritic	Csf2rb2
Sp140	0	0.500271480795984	0.443	0.112	0	Dendritic	Sp140
Tnni2	0	-0.627702853840466	0.342	0.044	0	Dendritic	Tnni2
Sparc.1	0	-4.44475649459831	0.263	0.702	0	Dendritic	Sparc
Igfbp7.1	1.59804904818524e-306	-3.81501623698024	0.131	0.616	4.96242170932964e-302	Dendritic	Igfbp7
Ubash3b	1.47790792779808e-305	0.570027812049067	0.372	0.087	4.58934748819137e-301	Dendritic	Ubash3b
Rpl22.1	1.4206688968392e-303	0.838053317145342	0.977	0.785	4.41160312535476e-299	Dendritic	Rpl22
Pgls.1	2.39364677096328e-303	0.926043912333413	0.834	0.404	7.43299131787227e-299	Dendritic	Pgls
Ccl9.1	1.3773154633182e-302	1.46062313962928	0.392	0.097	4.27697770824199e-298	Dendritic	Ccl9
Sowahc	1.35919145561225e-301	0.717552314634518	0.476	0.135	4.22069722711271e-297	Dendritic	Sowahc
Rpl30.1	7.72420608357904e-301	0.787952536893405	0.976	0.851	2.3985977151338e-296	Dendritic	Rpl30
Arhgef6	4.4517189724722e-299	0.568968741854961	0.504	0.15	1.38239229252179e-294	Dendritic	Arhgef6
Prkcd.1	5.40111138622855e-298	0.70775921847315	0.605	0.205	1.67720711876555e-293	Dendritic	Prkcd
Cd40	1.13637172390111e-296	0.68347358314264	0.273	0.05	3.52877511423012e-292	Dendritic	Cd40
Rpl37.1	1.8303958248577e-296	0.984542643150574	0.977	0.854	5.68392815493061e-292	Dendritic	Rpl37
Psme2	1.36923439472332e-295	1.35105885558925	0.841	0.456	4.25188356593431e-291	Dendritic	Psme2
Rab8b.1	1.88219987469669e-294	0.861395252112117	0.68	0.271	5.84479527089562e-290	Dendritic	Rab8b
Actr3	2.19795146467952e-293	0.963719577387378	0.882	0.531	6.82529868326931e-289	Dendritic	Actr3
Ube2f	2.82108139889727e-293	0.685519043148991	0.636	0.239	8.76030406799569e-289	Dendritic	Ube2f
Actg1.1	3.30661461141064e-291	1.37332035461657	0.958	0.774	1.02680303528134e-286	Dendritic	Actg1
Abracl	4.40809363639752e-290	0.900737697264492	0.851	0.435	1.36884531691052e-285	Dendritic	Abracl
Irf4.1	3.47142576495066e-286	0.543048100981319	0.202	0.029	1.07798184279013e-281	Dendritic	Irf4
Man2b1	5.70161326132485e-285	0.726491845703834	0.607	0.222	1.77052196603921e-280	Dendritic	Man2b1
Rpl27.1	1.88475386465552e-284	0.869495746267929	0.95	0.773	5.8527261759148e-280	Dendritic	Rpl27
Plac8.1	2.57413704756758e-283	1.77645927723932	0.415	0.114	7.99346777381161e-279	Dendritic	Plac8
Stk4.1	4.21176729742446e-283	0.551839196776375	0.535	0.17	1.30788009886922e-278	Dendritic	Stk4
Spint2	1.18249413789982e-282	0.766205520290414	0.387	0.097	3.6719990464203e-278	Dendritic	Spint2
Gng2.1	1.54250995378156e-282	0.521095103402058	0.537	0.166	4.78995615947787e-278	Dendritic	Gng2
Pepd	7.20982415303889e-278	0.516870849904398	0.503	0.157	2.23886669424317e-273	Dendritic	Pepd
Gng11.1	5.15880962033679e-275	-3.04322050558291	0.079	0.568	1.60196515140318e-270	Dendritic	Gng11
Rps3a1.1	2.05804715529213e-273	0.706223504090235	0.988	0.871	6.39085383132864e-269	Dendritic	Rps3a1
Taok3	1.65528032613609e-271	0.639281436365325	0.565	0.2	5.14014199675039e-267	Dendritic	Taok3
Blnk.1	3.60121925249078e-271	0.558195530916851	0.312	0.067	1.11828661447596e-266	Dendritic	Blnk
Ass1	1.49847193234786e-270	0.668466279103634	0.386	0.1	4.65320489151981e-266	Dendritic	Ass1
Arpc1b	7.83392117979444e-270	1.01292626515072	0.899	0.544	2.43266754396157e-265	Dendritic	Arpc1b
Rps15a.1	1.07064819719234e-269	0.756984061371391	0.983	0.85	3.32468384674138e-265	Dendritic	Rps15a
Ccl6.1	2.38879520563943e-268	1.18809522145266	0.449	0.127	7.41792575207213e-264	Dendritic	Ccl6
Unc119	7.42583306822571e-268	0.670445451080987	0.43	0.125	2.30594394267613e-263	Dendritic	Unc119
Atp6v0e	1.63190146898392e-266	0.822585771972985	0.903	0.575	5.06754363163576e-262	Dendritic	Atp6v0e
H2-T23	2.17966751882524e-266	0.889855552231441	0.877	0.468	6.76852154620801e-262	Dendritic	H2-T23
Rpl14.1	3.35106736769023e-265	0.793760412695913	0.974	0.766	1.04060694968885e-260	Dendritic	Rpl14
Apbb1ip	3.67207375635771e-265	0.541904419632712	0.579	0.2	1.14028906356176e-260	Dendritic	Apbb1ip
Cd14.1	8.50674595808396e-265	1.0092883721903	0.478	0.145	2.64159982236381e-260	Dendritic	Cd14
Rhog	2.13072589674628e-264	0.625122084762687	0.716	0.288	6.61654312716623e-260	Dendritic	Rhog
Rpl23.1	6.76413911298543e-263	0.687978552050334	0.988	0.89	2.10046811875536e-258	Dendritic	Rpl23
Tnfaip3	9.3700014081876e-263	0.983584999967934	0.512	0.169	2.9096665372845e-258	Dendritic	Tnfaip3
Cnn2	7.08899311891779e-262	0.788851419822424	0.767	0.339	2.20134503321754e-257	Dendritic	Cnn2
Slfn2	2.82756108112263e-260	0.833039034359996	0.648	0.234	8.78042542521011e-256	Dendritic	Slfn2
Rpl13.1	5.35956305171449e-259	0.703250632655408	0.981	0.887	1.6643051144489e-254	Dendritic	Rpl13
Rpl36.1	2.26843417289042e-258	0.771259046315331	0.971	0.817	7.04416863707663e-254	Dendritic	Rpl36
Prex1	6.87177588460397e-258	0.527807328426267	0.469	0.142	2.13389256544607e-253	Dendritic	Prex1
Vps37b.1	7.72105164069385e-258	0.545650784121139	0.598	0.215	2.39761816598466e-253	Dendritic	Vps37b
Cavin1.1	1.19332944285433e-257	-2.43024836603801	0.128	0.582	3.70564591889556e-253	Dendritic	Cavin1
Zmynd15	7.15373156851228e-257	0.899008551915662	0.136	0.016	2.22144826397012e-252	Dendritic	Zmynd15
Fam96a	8.56980457987879e-256	0.638766595312583	0.649	0.261	2.66118141618976e-251	Dendritic	Fam96a
Ahr	4.64938307221276e-254	0.537275602466182	0.41	0.113	1.44377292541423e-249	Dendritic	Ahr
Nfib.1	6.18438235898102e-254	-2.17230860457718	0.065	0.533	1.92043625393438e-249	Dendritic	Nfib
Cst3.1	9.21213536494589e-254	1.96906187716645	0.987	0.832	2.86064439487665e-249	Dendritic	Cst3
Rbpj.1	1.72486898404349e-253	0.736279861737409	0.624	0.252	5.35623565615026e-249	Dendritic	Rbpj
Samhd1.1	2.00742669360683e-253	0.740383682967195	0.74	0.329	6.2336621116573e-249	Dendritic	Samhd1
Serpinh1.1	1.4483307399965e-252	-2.56954073092483	0.103	0.547	4.49750144691115e-248	Dendritic	Serpinh1
Plpp3.1	2.42365041213168e-252	-2.56128124118602	0.054	0.518	7.52616162479251e-248	Dendritic	Plpp3
Acer3	3.84548689647742e-252	0.586983959411968	0.481	0.156	1.19413904596313e-247	Dendritic	Acer3
5031439G07Rik	1.02198273501332e-251	0.557983387422077	0.509	0.171	3.17356298703688e-247	Dendritic	5031439G07Rik
Rps4x.1	2.25058379023612e-251	0.692400300591257	0.985	0.847	6.98873784382023e-247	Dendritic	Rps4x
Rps29.1	7.97781502901334e-250	0.792071161081373	0.988	0.92	2.47735090095951e-245	Dendritic	Rps29
Mrpl52	1.54706492323677e-248	0.936833975453596	0.853	0.479	4.80410070612715e-244	Dendritic	Mrpl52
Vamp8	6.47941578056819e-248	0.743626816729618	0.888	0.503	2.01205298233984e-243	Dendritic	Vamp8
Marcksl1	8.00508246148741e-248	1.34032624047379	0.606	0.248	2.48581825676569e-243	Dendritic	Marcksl1
Capzb	3.71451667777782e-245	0.795180963432755	0.91	0.588	1.15346886395035e-240	Dendritic	Capzb
Stk17b.1	5.59714327343117e-244	0.767629766771393	0.682	0.294	1.73808090069858e-239	Dendritic	Stk17b
Etv6	1.13252968851452e-243	0.53452362620069	0.495	0.166	3.51684444174414e-239	Dendritic	Etv6
Nsa2.1	1.74917325528457e-243	0.704819072396823	0.809	0.409	5.43170770963518e-239	Dendritic	Nsa2
Btg1.1	7.68534360976086e-242	0.88932068140772	0.94	0.64	2.38652975113904e-237	Dendritic	Btg1
Tmem176a.1	4.88912364972509e-241	1.43177234603251	0.619	0.284	1.51821956694913e-236	Dendritic	Tmem176a
Crip1.1	2.05619338241213e-240	1.25616426225508	0.958	0.75	6.38509731040439e-236	Dendritic	Crip1
Rpl21.1	5.11933512459511e-240	0.710661432886348	0.972	0.854	1.58970713624052e-235	Dendritic	Rpl21
Timp3.1	5.04857119512873e-239	-2.60442698678065	0.055	0.506	1.56773281322333e-234	Dendritic	Timp3
Relb	7.56184016002615e-239	0.898096230123238	0.435	0.14	2.34817822489292e-234	Dendritic	Relb
Pomp	1.06185259094687e-238	0.826935964273386	0.883	0.56	3.2973708506673e-234	Dendritic	Pomp
Rpl7a.1	1.57801851641239e-238	0.740355862594234	0.959	0.764	4.90022089901541e-234	Dendritic	Rpl7a
Rpl38.1	3.31221096540062e-238	0.940974178377121	0.955	0.725	1.02854087108585e-233	Dendritic	Rpl38
Abcg1	8.43683277165209e-238	0.505029638712376	0.413	0.118	2.61988968058112e-233	Dendritic	Abcg1
Plekho1.1	1.36788406047346e-237	0.569114534148959	0.672	0.264	4.24769037298824e-233	Dendritic	Plekho1
Eef1b2.1	3.78028743697226e-236	0.910058887452561	0.953	0.689	1.173892657803e-231	Dendritic	Eef1b2
Rpl28.1	1.91163902465626e-235	0.753900130084814	0.972	0.851	5.93621266326508e-231	Dendritic	Rpl28
Rplp0.1	6.9856426553109e-235	0.728939326589508	0.983	0.862	2.16925161375369e-230	Dendritic	Rplp0
Egr1.1	1.77627382053108e-234	-2.63287342889867	0.315	0.656	5.51586309489515e-230	Dendritic	Egr1
Rps20.1	2.3113840981616e-234	0.675955949119561	0.984	0.862	7.17754104002121e-230	Dendritic	Rps20
Tspo.1	1.15991414710781e-232	1.06643017468334	0.923	0.635	3.60188140101388e-228	Dendritic	Tspo
Tm4sf1.1	8.17702620841113e-232	-2.94829571183784	0.062	0.504	2.53921194849791e-227	Dendritic	Tm4sf1
Dbnl.1	1.48843510916172e-231	0.648558038691974	0.622	0.261	4.62203754447988e-227	Dendritic	Dbnl
Col4a1.1	7.49513019541569e-231	-2.67346819671419	0.088	0.523	2.32746277958243e-226	Dendritic	Col4a1
Rps5.1	1.3101268624468e-230	0.715998272348021	0.984	0.834	4.06833694595606e-226	Dendritic	Rps5
Gpcpd1.1	4.02905078982819e-230	0.538451847092017	0.472	0.159	1.25114114176535e-225	Dendritic	Gpcpd1
Cavin3.1	7.26293564148223e-230	-1.94938678765778	0.057	0.494	2.25535940474948e-225	Dendritic	Cavin3
Rpl6.1	2.718408057241e-229	0.777858751493245	0.959	0.773	8.44147254015049e-225	Dendritic	Rpl6
Psap.1	1.17015915031637e-228	1.3598781827669	0.905	0.688	3.63369520947742e-224	Dendritic	Psap
Sptbn1.1	2.26247696146777e-228	-2.44969379042083	0.355	0.655	7.02566970844586e-224	Dendritic	Sptbn1
Taldo1	3.89928453831977e-228	0.892414762207274	0.851	0.523	1.21084482768444e-223	Dendritic	Taldo1
Tmsb10.1	2.51143650111834e-227	1.28856871675639	0.971	0.728	7.79876376692277e-223	Dendritic	Tmsb10
Cdc42se1.1	4.39878614837479e-227	0.555827571722736	0.661	0.284	1.36595506265482e-222	Dendritic	Cdc42se1
Rps19.1	3.62859873248557e-226	0.876758744995114	0.978	0.833	1.12678876439874e-221	Dendritic	Rps19
[truncated: 28,179 more rows]
